# Supplementary material for: De novo transcriptome assembly for rudimentary leaves in Litchi chinesis Sonn. and identification of differentially expressed genes in response to reactive oxygen species
Source: BMC Genomics. 2014 Sep 20;15(1):805. doi: 10.1186/1471-2164-15-805 (PMC4190417; doi:10.1186/1471-2164-15-805)
Supplement: Supplementary file 3 — Additional file 3: Pathway annotation of unigenes of the rudimentary leaves in litchi. (XLSX 21 KB) [file 12864_2014_6499_MOESM3_ESM.xlsx]

## Sheet: Sheet1
1. Litchi-Unigene.fa
#	Pathway	Count (13728)	Pathway ID
1	Ribosome	629	ko03010
2	Protein processing in endoplasmic reticulum	401	ko04141
3	Starch and sucrose metabolism	373	ko00500
4	RNA transport	371	ko03013
5	Purine metabolism	357	ko00230
6	Spliceosome	346	ko03040
7	Ribosome biogenesis in eukaryotes	331	ko03008
8	Plant hormone signal transduction	323	ko04075
9	Glycolysis / Gluconeogenesis	322	ko00010
10	Oxidative phosphorylation	310	ko00190
11	Plant-pathogen interaction	302	ko04626
12	Ubiquitin mediated proteolysis	294	ko04120
13	Cell cycle	267	ko04110
14	Huntington's disease	249	ko05016
15	RNA degradation	244	ko03018
16	Carbon fixation in photosynthetic organisms	236	ko00710
17	Amino sugar and nucleotide sugar metabolism	236	ko00520
18	Pyruvate metabolism	231	ko00620
19	Parkinson's disease	223	ko05012
20	Arginine and proline metabolism	223	ko00330
21	Pyrimidine metabolism	223	ko00240
22	Alzheimer's disease	222	ko05010
23	Peroxisome	214	ko04146
24	Cysteine and methionine metabolism	214	ko00270
25	mRNA surveillance pathway	213	ko03015
26	Cell cycle - yeast	207	ko04111
27	Methane metabolism	200	ko00680
28	Oocyte meiosis	199	ko04114
29	Endocytosis	198	ko04144
30	Glutathione metabolism	195	ko00480
31	Phenylpropanoid biosynthesis	194	ko00940
32	Phagosome	190	ko04145
33	Lysosome	187	ko04142
34	Insulin signaling pathway	184	ko04910
35	Meiosis - yeast	175	ko04113
36	Citrate cycle (TCA cycle)	169	ko00020
37	Nucleotide excision repair	160	ko03420
38	Phenylalanine metabolism	158	ko00360
39	Glycerophospholipid metabolism	156	ko00564
40	Inositol phosphate metabolism	149	ko00562
41	Valine, leucine and isoleucine degradation	147	ko00280
42	Aminoacyl-tRNA biosynthesis	141	ko00970
43	Glyoxylate and dicarboxylate metabolism	135	ko00630
44	Regulation of actin cytoskeleton	130	ko04810
45	Basal transcription factors	128	ko03022
46	Glycerolipid metabolism	127	ko00561
47	Galactose metabolism	124	ko00052
48	Fructose and mannose metabolism	123	ko00051
49	Pentose phosphate pathway	123	ko00030
50	Progesterone-mediated oocyte maturation	122	ko04914
51	beta-Alanine metabolism	119	ko00410
52	Pentose and glucuronate interconversions	118	ko00040
53	Fatty acid metabolism	117	ko00071
54	Phosphatidylinositol signaling system	117	ko04070
55	Alanine, aspartate and glutamate metabolism	117	ko00250
56	p53 signaling pathway	116	ko04115
57	Measles	115	ko05162
58	Wnt signaling pathway	114	ko04310
59	Fc gamma R-mediated phagocytosis	113	ko04666
60	Propanoate metabolism	112	ko00640
61	Pathways in cancer	111	ko05200
62	Phenylalanine, tyrosine and tryptophan biosynthesis	111	ko00400
63	alpha-Linolenic acid metabolism	110	ko00592
64	Tuberculosis	110	ko05152
65	Photosynthesis	109	ko00195
66	Antigen processing and presentation	108	ko04612
67	Ascorbate and aldarate metabolism	107	ko00053
68	Calcium signaling pathway	106	ko04020
69	Toxoplasmosis	104	ko05145
70	N-Glycan biosynthesis	100	ko00510
71	DNA replication	100	ko03030
72	Carbon fixation pathways in prokaryotes	100	ko00720
73	Tyrosine metabolism	99	ko00350
74	MAPK signaling pathway	98	ko04010
75	Tryptophan metabolism	95	ko00380
76	Ubiquinone and other terpenoid-quinone biosynthesis	93	ko00130
77	Proteasome	93	ko03050
78	Nitrogen metabolism	92	ko00910
79	Vibrio cholerae infection	90	ko05110
80	Base excision repair	86	ko03410
81	Porphyrin and chlorophyll metabolism	85	ko00860
82	Glycine, serine and threonine metabolism	83	ko00260
83	Homologous recombination	83	ko03440
84	Glutamatergic synapse	83	ko04724
85	Valine, leucine and isoleucine biosynthesis	83	ko00290
86	Biosynthesis of unsaturated fatty acids	82	ko01040
87	RNA polymerase	82	ko03020
88	Protein export	81	ko03060
89	Pathogenic Escherichia coli infection	81	ko05130
90	Carotenoid biosynthesis	81	ko00906
91	PPAR signaling pathway	79	ko03320
92	Mismatch repair	79	ko03430
93	Glycosylphosphatidylinositol(GPI)-anchor biosynthesis	78	ko00563
94	Adipocytokine signaling pathway	78	ko04920
95	Metabolism of xenobiotics by cytochrome P450	77	ko00980
96	Tight junction	77	ko04530
97	Drug metabolism - cytochrome P450	77	ko00982
98	Lysine biosynthesis	75	ko00300
99	Cyanoamino acid metabolism	74	ko00460
100	Terpenoid backbone biosynthesis	73	ko00900
101	Sphingolipid metabolism	73	ko00600
102	GnRH signaling pathway	71	ko04912
103	Sulfur metabolism	71	ko00920
104	Limonene and pinene degradation	69	ko00903
105	Shigellosis	69	ko05131
106	Histidine metabolism	69	ko00340
107	Focal adhesion	68	ko04510
108	Neurotrophin signaling pathway	68	ko04722
109	Gap junction	65	ko04540
110	Circadian rhythm - plant	65	ko04712
111	Various types of N-glycan biosynthesis	64	ko00513
112	Pantothenate and CoA biosynthesis	63	ko00770
113	Chloroalkane and chloroalkene degradation	63	ko00625
114	Type II diabetes mellitus	62	ko04930
115	Tropane, piperidine and pyridine alkaloid biosynthesis	62	ko00960
116	mTOR signaling pathway	61	ko04150
117	Systemic lupus erythematosus	60	ko05322
118	Epithelial cell signaling in Helicobacter pylori infection	60	ko05120
119	Linoleic acid metabolism	59	ko00591
120	Long-term potentiation	58	ko04720
121	Selenocompound metabolism	57	ko00450
122	Lysine degradation	57	ko00310
123	TGF-beta signaling pathway	57	ko04350
124	Adherens junction	57	ko04520
125	Ether lipid metabolism	56	ko00565
126	Rheumatoid arthritis	56	ko05323
127	One carbon pool by folate	56	ko00670
128	Other glycan degradation	55	ko00511
129	Vascular smooth muscle contraction	53	ko04270
130	Hypertrophic cardiomyopathy (HCM)	53	ko05410
131	Bacterial invasion of epithelial cells	51	ko05100
132	Prostate cancer	51	ko05215
133	Flavonoid biosynthesis	50	ko00941
134	Amyotrophic lateral sclerosis (ALS)	50	ko05014
135	Cardiac muscle contraction	49	ko04260
136	Isoquinoline alkaloid biosynthesis	48	ko00950
137	Steroid biosynthesis	48	ko00100
138	Prion diseases	48	ko05020
139	Fatty acid biosynthesis	46	ko00061
140	Axon guidance	45	ko04360
141	Zeatin biosynthesis	45	ko00908
142	Chagas disease (American trypanosomiasis)	44	ko05142
143	Collecting duct acid secretion	44	ko04966
144	Stilbenoid, diarylheptanoid and gingerol biosynthesis	44	ko00945
145	Butanoate metabolism	44	ko00650
146	SNARE interactions in vesicular transport	43	ko04130
147	Regulation of autophagy	42	ko04140
148	Folate biosynthesis	41	ko00790
149	Aminobenzoate degradation	41	ko00627
150	Renal cell carcinoma	40	ko05211
151	VEGF signaling pathway	40	ko04370
152	Colorectal cancer	40	ko05210
153	Melanogenesis	38	ko04916
154	Glioma	38	ko05214
155	NOD-like receptor signaling pathway	38	ko04621
156	Hepatitis C	37	ko05160
157	Photosynthesis - antenna proteins	37	ko00196
158	B cell receptor signaling pathway	37	ko04662
159	Apoptosis	37	ko04210
160	Natural killer cell mediated cytotoxicity	36	ko04650
161	Non-homologous end-joining	36	ko03450
162	Glycosaminoglycan degradation	33	ko00531
163	Chemokine signaling pathway	33	ko04062
164	Protein digestion and absorption	33	ko04974
165	Renin-angiotensin system	33	ko04614
166	Drug metabolism - other enzymes	33	ko00983
167	Novobiocin biosynthesis	33	ko00401
168	Cytosolic DNA-sensing pathway	32	ko04623
169	Pancreatic cancer	32	ko05212
170	Toll-like receptor signaling pathway	32	ko04620
171	Polycyclic aromatic hydrocarbon degradation	31	ko00624
172	Two-component system	31	ko02020
173	Glycosphingolipid biosynthesis - globo series	30	ko00603
174	Thyroid cancer	30	ko05216
175	Viral myocarditis	29	ko05416
176	Fc epsilon RI signaling pathway	28	ko04664
177	Long-term depression	28	ko04730
178	Osteoclast differentiation	27	ko04380
179	Cell cycle - Caulobacter	27	ko04112
180	Retinol metabolism	27	ko00830
181	Endometrial cancer	27	ko05213
182	T cell receptor signaling pathway	27	ko04660
183	Nicotinate and nicotinamide metabolism	27	ko00760
184	Phototransduction - fly	26	ko04745
185	Naphthalene degradation	26	ko00626
186	Bacterial secretion system	25	ko03070
187	Arachidonic acid metabolism	25	ko00590
188	Diterpenoid biosynthesis	25	ko00904
189	Circadian rhythm - mammal	25	ko04710
190	Bisphenol degradation	25	ko00363
191	MAPK signaling pathway - yeast	24	ko04011
192	Notch signaling pathway	24	ko04330
193	Taurine and hypotaurine metabolism	24	ko00430
194	Amoebiasis	24	ko05146
195	Melanoma	23	ko05218
196	Leukocyte transendothelial migration	23	ko04670
197	Sulfur relay system	23	ko04122
198	Mineral absorption	22	ko04978
199	Riboflavin metabolism	22	ko00740
200	Streptomycin biosynthesis	22	ko00521
201	Pancreatic secretion	22	ko04972
202	ErbB signaling pathway	22	ko04012
203	Non-small cell lung cancer	22	ko05223
204	Vitamin B6 metabolism	22	ko00750
205	Acute myeloid leukemia	21	ko05221
206	Leishmaniasis	21	ko05140
207	Chronic myeloid leukemia	21	ko05220
208	Lipopolysaccharide biosynthesis	20	ko00540
209	Thiamine metabolism	19	ko00730
210	Endocrine and other factor-regulated calcium reabsorption	18	ko04961
211	Hedgehog signaling pathway	18	ko04340
212	Dorso-ventral axis formation	17	ko04320
213	Benzoate degradation	17	ko00362
214	Salivary secretion	17	ko04970
215	Dilated cardiomyopathy	17	ko05414
216	MAPK signaling pathway - fly	17	ko04013
217	Olfactory transduction	17	ko04740
218	Gastric acid secretion	17	ko04971
219	Fatty acid elongation in mitochondria	17	ko00062
220	Bladder cancer	17	ko05219
221	Small cell lung cancer	16	ko05222
222	Aldosterone-regulated sodium reabsorption	15	ko04960
223	Phototransduction	14	ko04744
224	Type I diabetes mellitus	14	ko04940
225	Fat digestion and absorption	14	ko04975
226	Brassinosteroid biosynthesis	13	ko00905
227	RIG-I-like receptor signaling pathway	13	ko04622
228	Arrhythmogenic right ventricular cardiomyopathy (ARVC)	13	ko05412
229	Synthesis and degradation of ketone bodies	13	ko00072
230	Carbohydrate digestion and absorption	12	ko04973
231	Vasopressin-regulated water reabsorption	12	ko04962
232	Biosynthesis of ansamycins	12	ko01051
233	Proximal tubule bicarbonate reclamation	12	ko04964
234	Glycosphingolipid biosynthesis - ganglio series	11	ko00604
235	Bile secretion	11	ko04976
236	Phosphonate and phosphinate metabolism	11	ko00440
237	Flavone and flavonol biosynthesis	11	ko00944
238	Butirosin and neomycin biosynthesis	10	ko00524
239	C5-Branched dibasic acid metabolism	9	ko00660
240	African trypanosomiasis	9	ko05143
241	Tetracycline biosynthesis	8	ko00253
242	Styrene degradation	8	ko00643
243	Lipoic acid metabolism	6	ko00785
244	Biotin metabolism	6	ko00780
245	Geraniol degradation	6	ko00281
246	Caffeine metabolism	6	ko00232
247	Jak-STAT signaling pathway	6	ko04630
248	ECM-receptor interaction	6	ko04512
249	D-Glutamine and D-glutamate metabolism	5	ko00471
250	Toluene degradation	5	ko00623
251	Chlorocyclohexane and chlorobenzene degradation	5	ko00361
252	Fluorobenzoate degradation	5	ko00364
253	Peptidoglycan biosynthesis	5	ko00550
254	ABC transporters	5	ko02010
255	Circadian rhythm - fly	5	ko04711
256	Taste transduction	5	ko04742
257	Other types of O-glycan biosynthesis	4	ko00514
258	Basal cell carcinoma	4	ko05217
259	Primary immunodeficiency	3	ko05340
260	Steroid hormone biosynthesis	3	ko00140
261	Primary bile acid biosynthesis	2	ko00120
262	Caprolactam degradation	2	ko00930
263	Glucosinolate biosynthesis	2	ko00966
264	Biosynthesis of siderophore group nonribosomal peptides	2	ko01053
265	Betalain biosynthesis	2	ko00965
266	Benzoxazinoid biosynthesis	2	ko00402
267	Indole alkaloid biosynthesis	2	ko00901
268	beta-Lactam resistance	2	ko00312
269	Penicillin and cephalosporin biosynthesis	2	ko00311
270	Vitamin digestion and absorption	1	ko04977
271	Neuroactive ligand-receptor interaction	1	ko04080
272	Polyketide sugar unit biosynthesis	1	ko00523
273	Sesquiterpenoid biosynthesis	1	ko00909
274	Anthocyanin biosynthesis	1	ko00942
