# Supplementary material for: De novo transcriptome assembly for rudimentary leaves in Litchi chinesis Sonn. and identification of differentially expressed genes in response to reactive oxygen species
Source: BMC Genomics. 2014 Sep 20;15(1):805. doi: 10.1186/1471-2164-15-805 (PMC4190417; doi:10.1186/1471-2164-15-805)
Supplement: Supplementary file 6 — Additional file 6: Differentially expressed unigenes. This table shows all the DEGs and their RPKM values in the MV-treated leaves. (XLS 608 KB) [file 12864_2014_6499_MOESM6_ESM.xls]

## Sheet: all.dif.gene.ave.rpkm
GeneID	0h	5h	10h
Unigene0046809	13676.1	48933.3	53276.6
Unigene0068501	3092.53	401.333	708.751
Unigene0006756	1910.84	562.765	520.569
Unigene0050141	1726.72	135.43	250.018
Unigene0023864	1632	75.1474	167.733
Unigene0025146	1068.11	3045.35	2513.79
Unigene0006764	2292.31	4803.7	5570.59
Unigene0068116	1299.96	65.9943	227.453
Unigene0019529	1173.29	528.812	337.734
Unigene0021740	806.627	463.012	270.046
Unigene0021172	2208.68	793.609	604.681
Unigene0031004	1214.71	106.557	314.308
Unigene0026159	949.973	367.987	269.276
Unigene0019716	1421.87	2591.28	3186.18
Unigene0050054	1131.92	94.5387	278.981
Unigene0049296	793.697	71.3664	152.613
Unigene0007403	963.839	2387.4	2334.67
Unigene0021386	932.1	288.379	233.475
Unigene0081632	488.538	5940.51	7911.65
Unigene0013573	1186.19	1195.13	593.303
Unigene0075839	1432.74	3015.3	1587.28
Unigene0047283	1832.03	166.09	301.279
Unigene0030088	959.17	92.1406	178.795
Unigene0023540	657.493	270.153	233.958
Unigene0014099	1290.58	282.926	226.509
Unigene0025607	331.457	201.218	102.025
Unigene0076817	539.109	269.911	215.45
Unigene0022401	836.635	368.095	349.789
Unigene0024031	530.121	88.8354	187.431
Unigene0021543	734.589	1547.72	652.611
Unigene0014227	1261.4	3961.84	3187.78
Unigene0021918	522.187	284.699	206.269
Unigene0067405	1055.64	2270.06	2046.53
Unigene0067386	716.739	295.387	339.652
Unigene0068126	532.689	229.068	182.271
Unigene0034274	211.388	78.8967	107.898
Unigene0042379	861.074	3673.08	5290.52
Unigene0024112	776.81	90.8131	196.294
Unigene0009252	462.353	201.22	139.542
Unigene0021552	665.098	320.941	282.762
Unigene0048820	260.962	94.8886	228.95
Unigene0005500	449.179	163.804	124.678
Unigene0012564	296.915	83.004	109.648
Unigene0076065	416.824	145.648	144.949
Unigene0022181	527.374	304.059	240.528
Unigene0068892	447.017	202.435	163.187
Unigene0038587	321.084	237.017	112.681
Unigene0019394	551.82	210.502	221.256
Unigene0037123	310.213	464.284	672.467
Unigene0068285	616.713	208.808	198.569
Unigene0044489	248.52	878.442	683.355
Unigene0012355	630.444	162.938	88.3253
Unigene0014195	512.459	167.042	135.677
Unigene0050055	632.499	81.3801	94.1744
Unigene0047817	179.94	63.1156	76.3864
Unigene0009157	647.578	166.592	143.825
Unigene0019888	862.725	358.886	192.01
Unigene0079285	99.0839	36.2497	49.8784
Unigene0024111	815.246	107.573	210.152
Unigene0047279	1234.66	93.7556	183.655
Unigene0010422	664.571	193.229	153.197
Unigene0021418	599.996	255.964	209.295
Unigene0009861	197.223	142.13	92.3279
Unigene0077051	190.809	71.6427	75.5062
Unigene0047281	1722.04	171.5	293.969
Unigene0013070	1565.96	2936.79	4421.65
Unigene0038842	336.113	727.362	1145.31
Unigene0040716	196.769	93.3639	55.9698
Unigene0031370	412.275	36.2289	80.9782
Unigene0038001	627.409	195.27	199.051
Unigene0079373	254.103	70.2925	69.6197
Unigene0020368	293.221	622.356	405.848
Unigene0005923	288.439	152.134	106.276
Unigene0024637	267.56	118.623	79.2698
Unigene0012451	143.201	285.752	465.899
Unigene0068943	473.291	201.473	154.779
Unigene0048794	687.038	285.874	250.434
Unigene0007289	380.625	193.249	162.903
Unigene0029876	328.757	19.3853	76.3956
Unigene0022345	259.657	102.855	121.446
Unigene0045783	607.299	62.2469	86.4222
Unigene0023082	541.664	985.441	1404.95
Unigene0076969	308.259	125.06	101.031
Unigene0022096	269.446	312.681	734.868
Unigene0023354	454.997	91.4904	131.769
Unigene0032528	249.462	215.805	109.042
Unigene0036100	209.39	494.806	587.266
Unigene0048950	166.337	59.3872	37.0565
Unigene0079117	337.053	131.373	63.9634
Unigene0038877	289.045	104.244	104.831
Unigene0068160	911.021	325.6	314.157
Unigene0078716	1814.72	3417.07	5252.57
Unigene0031320	237.885	69.5299	62.0937
Unigene0018307	303.789	120.655	73.6835
Unigene0067363	537.706	179.5	186.035
Unigene0022565	337.205	140.761	135.413
Unigene0036020	460.771	1272.82	724.824
Unigene0019833	687.791	279.098	242.03
Unigene0049806	462.188	95.1947	81.5543
Unigene0013536	659.459	350.974	316.27
Unigene0034001	242.476	48.9941	69.2711
Unigene0068950	680.142	295.606	233.739
Unigene0007390	368.194	644.148	326.361
Unigene0031853	393.623	179.566	153.714
Unigene0013678	396.814	179.441	178.059
Unigene0067538	502.121	193.785	165.048
Unigene0050063	200.78	65.4114	45.2931
Unigene0030608	173.069	37.1051	32.3828
Unigene0079400	523.692	83.7118	118.397
Unigene0006472	1124.42	2343.7	1266.82
Unigene0030717	136.906	83.7218	60.6351
Unigene0023919	119.754	53.615	54.7158
Unigene0077368	398.38	100.415	57.4483
Unigene0077341	217.389	74.9762	57.8359
Unigene0076868	296.204	140.923	101.274
Unigene0020601	407.109	1295.47	1198.43
Unigene0030706	214.124	107.717	90.6632
Unigene0019795	216.565	93.4811	104.136
Unigene0079295	140.603	33.9549	58.9296
Unigene0005414	585.412	127.673	91.0656
Unigene0029856	216.888	416.525	606.979
Unigene0067462	242.13	55.4895	39.1119
Unigene0013664	793.446	2138.82	1558.27
Unigene0040175	517.324	34.7515	61.4389
Unigene0030745	496.402	226.252	208.463
Unigene0006041	226.464	47.4762	39.0533
Unigene0023862	511	179.399	145.854
Unigene0029951	266.001	164.841	120.19
Unigene0042356	282.191	129.248	106.895
Unigene0035950	223.127	163.827	92.8888
Unigene0042043	332.324	57.2495	110.572
Unigene0020962	427.274	146.162	137.171
Unigene0079109	242.465	73.4057	67.536
Unigene0005860	230.032	127.841	88.7978
Unigene0025251	267.122	136.412	76.4724
Unigene0076159	492.035	407.443	204.332
Unigene0012898	707.856	288.841	239.267
Unigene0006872	454.317	208.262	193.718
Unigene0048656	346.324	903.275	768.072
Unigene0023746	139.64	47.1354	32.2249
Unigene0050131	479.685	210.071	171.112
Unigene0025312	375.835	164.635	127.245
Unigene0037802	172.883	68.7837	267.953
Unigene0013755	236.226	439.38	492.818
Unigene0068106	223.724	103.98	164.992
Unigene0019411	150.666	1000.85	1173.16
Unigene0006584	283.234	105.236	121.591
Unigene0017059	459.548	176.707	179.282
Unigene0049308	304.74	55.4998	126.611
Unigene0034527	159.071	370.829	528.328
Unigene0005992	648.867	605.9	304.709
Unigene0080571	143.763	118.392	66.5086
Unigene0079149	154.997	355.644	263.447
Unigene0035450	246.027	433.114	517.533
Unigene0049978	530.312	209.244	184.005
Unigene0047114	114.693	270.731	258.998
Unigene0030575	299.122	16.6847	49.1795
Unigene0005448	490.178	190.994	132.389
Unigene0032745	521.929	97.483	86.9721
Unigene0051633	109.673	35.6092	35.6638
Unigene0007432	302.536	178.533	112.783
Unigene0076092	171.183	69.1601	23.5594
Unigene0079132	232.144	126.916	110.731
Unigene0041050	265.921	25.9321	18.6794
Unigene0030195	317.456	183.091	152.958
Unigene0031554	295.04	125.858	128.817
Unigene0045786	407.766	39.2884	56.0187
Unigene0007413	620.504	220.683	183.612
Unigene0014275	395.089	117.902	83.5652
Unigene0020812	195.328	76.6671	76.7685
Unigene0032540	227.813	50.4662	53.0256
Unigene0023367	544.771	72.2478	87.7844
Unigene0044057	101.484	214.724	245.021
Unigene0045117	183.171	35.3195	40.8566
Unigene0047278	1467.06	142.316	258.147
Unigene0030296	165.12	68.9568	71.9294
Unigene0044491	210.201	514.849	453.643
Unigene0029309	155.228	40.4669	79.4129
Unigene0024321	185.569	16.6501	34.8942
Unigene0026665	159.434	697.335	528.667
Unigene0049499	83.9221	35.8218	24.2867
Unigene0011784	338.784	703.136	599.513
Unigene0036083	108.22	50.6027	48.906
Unigene0038980	95.791	35.0205	35.1117
Unigene0050243	1096.59	468.637	472.859
Unigene0021374	160.78	326.12	317.619
Unigene0048770	346.975	1561.19	1736.46
Unigene0005487	167.458	84.9424	55.289
Unigene0047280	1105.78	110.933	190.198
Unigene0028801	192.396	1109.83	1291.54
Unigene0006862	245.63	30.6513	55.8134
Unigene0007386	438.275	176.426	143.068
Unigene0043428	161.933	359.714	355.022
Unigene0025298	243.384	58.5093	68.9852
Unigene0039712	209.508	49.1737	52.7314
Unigene0007358	382.896	115.415	95.7731
Unigene0035948	160.316	17.2995	33.1062
Unigene0067384	450.803	663.979	1014.26
Unigene0024784	301.682	62.0885	40.2707
Unigene0067727	400.359	169.525	159.045
Unigene0030744	329.95	154.841	147.174
Unigene0067547	1335.36	3558.14	2574.67
Unigene0020149	309.333	180.64	126.346
Unigene0068332	323.597	147.29	139.338
Unigene0068557	225.355	89.4177	65.5623
Unigene0007231	230.495	112.136	93.9062
Unigene0026272	492.925	146.789	140.899
Unigene0014278	171.409	80.6892	86.2951
Unigene0019856	66.2974	70.6084	178.307
Unigene0006279	378.054	178.435	146.345
Unigene0012447	207.067	102.192	89.8569
Unigene0078490	414.13	129.382	129.12
Unigene0021297	609.847	211.613	130.035
Unigene0049603	689.7	1409.52	888.5
Unigene0081550	179.808	81.6918	98.6313
Unigene0022192	139.724	7.18927	76.1969
Unigene0067692	183.089	83.7228	123.342
Unigene0021861	184.95	92.9047	50.8452
Unigene0067270	417.089	205.72	177.264
Unigene0032102	118.081	38.1116	41.8747
Unigene0049278	210.442	52.2996	65.806
Unigene0067219	115.394	53.9608	62.3112
Unigene0025064	117.529	169.046	228.614
Unigene0012253	115.893	422.12	416.319
Unigene0024708	204.812	20.7645	23.1487
Unigene0067499	272.673	116.673	124.317
Unigene0031658	120.894	228.021	245.453
Unigene0042018	166.399	53.9753	41.7032
Unigene0068191	257.711	59.5339	55.4761
Unigene0023199	239.536	124.941	110.541
Unigene0049065	139.626	55.6226	65.6288
Unigene0049891	414.898	43.4024	78.7244
Unigene0073980	450.581	159.19	133.527
Unigene0049773	238.807	130.898	114.097
Unigene0009869	338.255	69.3643	59.536
Unigene0035971	128.656	298.622	335.287
Unigene0015497	286.271	93.5841	68.7023
Unigene0019535	361.234	149.732	118.742
Unigene0023534	264.706	1279.73	657.653
Unigene0006026	458.438	999.149	466.187
Unigene0036231	140.423	69.5528	63.1197
Unigene0019904	301.289	185.98	123.595
Unigene0025352	162.179	480.719	519.662
Unigene0050019	141.998	228.773	426.036
Unigene0031923	129.448	58.9715	63.7587
Unigene0041382	111.968	326.04	302.508
Unigene0067691	74.0314	165.734	219.961
Unigene0037309	142.621	399.652	459.043
Unigene0040581	148.662	67.0965	71.4915
Unigene0049416	457.467	303.679	216.551
Unigene0047009	201.484	82.9945	14.4342
Unigene0049772	381.463	170.745	173.384
Unigene0035887	119.088	36.1767	49.7716
Unigene0013503	133.125	53.7842	43.4692
Unigene0068839	325.496	152.676	112.581
Unigene0012983	872.699	361.493	205.37
Unigene0034785	157.928	307.017	338.607
Unigene0079574	325.472	195.866	145.709
Unigene0036730	101.545	51.8482	46.5539
Unigene0067655	222.603	305.373	677.913
Unigene0031956	126.446	54.7192	34.6079
Unigene0013215	130.189	19.9848	22.507
Unigene0068145	113.232	59.1942	47.3445
Unigene0081511	71.0753	37.0882	29.636
Unigene0049454	292.323	89.4289	72.3431
Unigene0030964	148.05	30.8182	37.1943
Unigene0047282	633.436	49.4885	93.6123
Unigene0025213	60.7462	12.7785	23.339
Unigene0045161	101.858	45.8559	32.4056
Unigene0021784	493.39	201.733	169.239
Unigene0010151	268.338	91.0718	75.5299
Unigene0042009	85.791	41.8989	34.2364
Unigene0034875	167.436	95.1871	81.0399
Unigene0079008	741.86	46.8782	110.193
Unigene0023288	246.703	107.063	57.3204
Unigene0030528	188.978	307.63	151.988
Unigene0079320	115.451	101.643	215.23
Unigene0020362	253.802	137.232	88.4844
Unigene0030295	171.983	62.0248	73.5805
Unigene0021752	152.262	58.9744	37.0682
Unigene0007381	238.715	137.518	102.185
Unigene0049114	119.697	50.2985	40.6588
Unigene0024706	374.367	41.6389	45.3876
Unigene0042247	57.189	25.1314	24.8737
Unigene0050197	102.828	182.895	203.016
Unigene0045228	112.929	55.0195	51.7468
Unigene0045546	87.9579	41.0556	36.928
Unigene0050285	109.624	61.3898	45.0302
Unigene0077434	119.725	80.427	51.8085
Unigene0017429	207.383	69.2028	17.0313
Unigene0026108	94.1464	33.8955	42.3712
Unigene0037940	88.379	20.7506	21.6712
Unigene0048907	163.721	60.4825	78.4874
Unigene0041047	396.784	40.8447	30.1165
Unigene0030714	134.596	482.537	559.379
Unigene0021882	187.752	675.112	581.77
Unigene0031573	90.366	220.621	40.5247
Unigene0028828	108.481	42.6406	41.8397
Unigene0081510	71.9767	33.9949	36.8071
Unigene0079128	91.9642	43.3572	35.6352
Unigene0030477	188.186	12.5583	16.9752
Unigene0077021	67.3613	21.1192	20.2973
Unigene0067176	363.567	144.179	125.407
Unigene0042040	365.606	67.8546	127.838
Unigene0045561	90.7632	48.2432	36.8018
Unigene0024873	941.964	1645.81	2515.68
Unigene0042323	127.292	42.1727	25.3872
Unigene0026596	185.441	159.326	86.9715
Unigene0048643	224.085	102.403	87.9829
Unigene0050188	249.484	65.1917	71.4482
Unigene0038613	179.888	412.168	472.815
Unigene0036588	73.5794	186.917	185.114
Unigene0020641	185.659	437.227	425.612
Unigene0048980	95.3751	26.4528	29.0276
Unigene0022517	91.5551	310.554	305.458
Unigene0019887	41.27	100.063	88.2842
Unigene0068075	339.848	132.562	109.877
Unigene0032746	377.775	121.364	73.6422
Unigene0037181	120.592	46.522	49.3028
Unigene0039922	69.7489	32.2788	30.868
Unigene0042036	137.141	415.451	348.689
Unigene0029086	109.985	30.3396	33.6922
Unigene0021441	99.2114	208.956	156.623
Unigene0038794	98.1219	51.9271	47.3224
Unigene0079348	134.562	36.117	33.1605
Unigene0006788	185.52	406.403	216.012
Unigene0032757	95.4626	36.1599	63.6001
Unigene0067561	103.69	30.9308	29.6457
Unigene0025049	175.159	36.4626	36.7657
Unigene0025862	289.082	677.593	591.637
Unigene0023670	174.826	577.026	610.255
Unigene0037063	198.864	93.0086	63.5479
Unigene0006162	296.586	39.8595	61.622
Unigene0020150	251.618	140.056	99.4337
Unigene0022597	166.7	75.0404	65.8413
Unigene0010401	198.483	29.1241	37.2288
Unigene0023368	453.577	59.5943	74.1764
Unigene0049394	112.834	30.3986	48.0982
Unigene0045785	525.041	54.0644	73.0893
Unigene0040790	61.8179	21.0327	14.7478
Unigene0068081	193.151	28.6668	46.1709
Unigene0002506	156.534	30.0037	33.8342
Unigene0067905	115.057	275.095	161.77
Unigene0012787	346.472	140.32	108.33
Unigene0006921	129.468	198.573	272.959
Unigene0079991	71.6733	113.209	52.2705
Unigene0067665	286.131	137.175	112.184
Unigene0049497	298.934	113.777	101.053
Unigene0050237	220.525	72.4992	57.1999
Unigene0024572	131.758	24.9918	20.3118
Unigene0041649	88.7338	35.9145	26.4239
Unigene0002015	127.62	268.776	306.948
Unigene0029893	72.571	180.133	121.537
Unigene0037540	447.576	93.6078	134.466
Unigene0006690	261.012	101.693	85.2975
Unigene0068588	80.5427	34.4974	23.2467
Unigene0031860	145.768	23.9071	16.8006
Unigene0043066	290.473	98.0793	63.9148
Unigene0032034	56.9386	115.919	144.219
Unigene0006856	291.204	88.0113	83.6639
Unigene0028960	176.806	87.8034	82.9486
Unigene0047250	109.507	229.971	87.424
Unigene0030197	195.155	73.1805	62.6002
Unigene0043970	88.5648	21.3298	22.9958
Unigene0021134	116.865	403.955	476.011
Unigene0077532	227.984	45.7384	29.1633
Unigene0037062	115.216	48.8216	36.0077
Unigene0050002	227.693	419.401	485.431
Unigene0023613	195.332	33.8351	32.4504
Unigene0081218	79.9925	19.6962	21.3091
Unigene0005595	446.948	194.777	123.895
Unigene0021573	130.567	68.8381	48.3334
Unigene0032495	159.23	68.1435	41.496
Unigene0009005	163.506	95.016	71.2819
Unigene0030662	63.351	36.7928	28.0228
Unigene0032375	120.128	54.8052	45.9837
Unigene0079640	45.6401	17.2259	15.1301
Unigene0017614	169.56	5.69612	12.2899
Unigene0078497	149.563	493.124	319.181
Unigene0031171	168.628	38.9263	46.2236
Unigene0021644	158.548	91.6564	55.1163
Unigene0024002	353.398	120.403	146.847
Unigene0021439	160.526	827.226	561.33
Unigene0024880	115.153	62.8417	47.9387
Unigene0011808	141.732	52.4217	37.9301
Unigene0048644	90.4138	14.0175	11.398
Unigene0081690	193.451	287.774	429.998
Unigene0032054	111.485	53.4726	28.9457
Unigene0038042	80.8247	38.045	30.0775
Unigene0011986	109.407	46.027	53.4146
Unigene0067239	194.094	76.8083	68.4551
Unigene0029850	137.833	32.1864	23.1455
Unigene0029852	80.5673	25.886	19.2848
Unigene0006766	189.951	412.667	413.342
Unigene0067276	153.974	17.6039	36.8394
Unigene0008899	99.4516	54.4756	47.9088
Unigene0021278	163.643	67.5983	61.3426
Unigene0002925	82.0026	9.31791	9.5477
Unigene0030694	271.088	83.4961	70.9736
Unigene0008785	138.207	57.2002	52.9017
Unigene0013241	113.568	60.4964	47.9047
Unigene0015713	56.6458	26.767	18.9145
Unigene0078576	147.264	683.417	730.252
Unigene0032092	66.3716	163.742	185.303
Unigene0020575	75.8471	46.1892	33.1413
Unigene0050134	259.193	93.1588	69.7688
Unigene0047314	49.2793	26.0986	23.4568
Unigene0068159	331.701	116.855	107.841
Unigene0013395	201.468	89.315	104.505
Unigene0080357	39.2703	18.8856	18.6836
Unigene0022269	135.778	102.906	233.294
Unigene0006356	57.6197	25.7909	22.9628
Unigene0068469	207.578	77.9842	63.8143
Unigene0079005	84.2538	23.102	23.6712
Unigene0015858	223.622	86.7277	77.1992
Unigene0006054	98.142	29.1135	16.4239
Unigene0006631	86.7954	191.002	184.207
Unigene0068345	93.1929	47.6381	27.2181
Unigene0050129	143.245	77.2042	55.387
Unigene0026826	91.132	21.3935	23.9345
Unigene0049304	256.5	97.6881	60.6967
Unigene0080849	122.07	418.859	308.071
Unigene0009561	127.454	64.1823	155.093
Unigene0020900	117.235	52.2289	43.2479
Unigene0021052	129.032	30.0525	66.9916
Unigene0048857	207.076	54.6718	49.3591
Unigene0067621	71.8949	7.80017	8.0838
Unigene0040648	78.2485	29.5014	22.3608
Unigene0025015	89.2829	25.4459	22.5813
Unigene0068024	294.333	98.4156	92.9458
Unigene0029698	97.1677	260.829	162.929
Unigene0038248	101.11	12.065	23.2392
Unigene0077065	74.7544	163.011	155.933
Unigene0025861	158.61	349.553	315.697
Unigene0012460	289.24	77.2779	60.3045
Unigene0024289	130.023	277.533	198.66
Unigene0006535	204.805	119.634	96.7665
Unigene0012533	239.676	78.1633	68.2774
Unigene0068833	159.902	1001.1	1146.88
Unigene0040542	105.346	22.0496	16.2108
Unigene0073722	142.275	90.9802	66.8022
Unigene0009341	206.453	100.103	87.37
Unigene0068016	178.927	621.763	502.892
Unigene0036398	95.9298	60.3091	37.3492
Unigene0013795	176.831	41.0078	53.8242
Unigene0019421	244.954	84.5341	82.4219
Unigene0079228	94.2403	28.6177	27.7505
Unigene0026573	110.885	301.903	296.012
Unigene0005993	119.229	58.4701	45.5249
Unigene0039013	80.52	33.624	43.4075
Unigene0007075	43.054	71.3212	87.4215
Unigene0038974	158.744	330.593	285.11
Unigene0038639	144.482	81.4732	50.4861
Unigene0011606	164.182	76.8198	78.4518
Unigene0035575	66.9491	29.5973	29.9758
Unigene0013679	159.971	91.0994	74.7069
Unigene0077869	76.9037	49.9185	35.2862
Unigene0049179	107.405	246.782	207.329
Unigene0031191	60.5747	20.1962	14.9652
Unigene0020363	60.8376	22.4171	18.4435
Unigene0043956	73.9845	43.257	32.3345
Unigene0007210	156.993	37.0817	31.0645
Unigene0007339	138.559	52.3307	47.593
Unigene0041060	65.0975	24.0347	26.7692
Unigene0010148	70.1676	10.7634	11.3731
Unigene0006900	200.467	98.1452	91.5217
Unigene0031460	49.7958	158.406	179.321
Unigene0036367	57.8591	121.868	179.155
Unigene0036110	92.7519	250.499	315.313
Unigene0030542	231.16	426.564	543.685
Unigene0035104	127.478	81.6562	56.3232
Unigene0050066	344.166	116.784	116.149
Unigene0026370	58.9903	81.3889	120.37
Unigene0026378	87.2732	46.9346	37.1555
Unigene0035705	58.3282	16.4658	14.2447
Unigene0006896	186.373	64.9603	49.0138
Unigene0011677	165.327	318.512	262.518
Unigene0068544	114.368	52.153	48.3933
Unigene0020554	196.321	91.5209	155.338
Unigene0048814	47.4701	101.24	141.854
Unigene0043097	122.167	323.762	257.451
Unigene0068199	232.824	473.047	400.123
Unigene0078160	48.7676	16.3834	19.8756
Unigene0070967	120.822	45.5171	38.5756
Unigene0038776	50.7267	28.8598	23.7318
Unigene0025208	65.8713	18.2024	17.014
Unigene0076185	235.656	77.2656	72.5513
Unigene0081857	131.86	98.6552	61.2695
Unigene0068082	142.653	2.69462	14.8927
Unigene0068263	175.698	97.2492	80.9255
Unigene0068107	146.962	341.579	312.191
Unigene0068875	83.921	32.5824	37.9512
Unigene0025054	226.741	25.6007	34.2436
Unigene0042688	52.9405	23.4689	17.4033
Unigene0081397	104.389	1.82002	4.52268
Unigene0042291	133.971	43.2365	96.876
Unigene0044979	51.6188	17.8736	15.2586
Unigene0067663	120.519	39.885	38.3676
Unigene0049880	216.434	112.498	96.7404
Unigene0006983	69.7917	112.791	137.843
Unigene0031190	51.4072	13.6783	13.2261
Unigene0025446	115.424	270.093	341.328
Unigene0032715	78.2011	155.658	225.649
Unigene0076084	207.718	81.7236	69.1936
Unigene0039752	140.038	56.3075	47.3661
Unigene0012186	279.735	100.169	100.052
Unigene0024959	127.022	420.673	423.023
Unigene0020892	102.469	95.1672	285.391
Unigene0034826	107.586	252.632	211.378
Unigene0079423	163.602	54.5741	47.7894
Unigene0046340	88.7516	180.478	204.619
Unigene0068592	103.85	249.115	286.384
Unigene0077448	138.243	99.1289	62.4321
Unigene0049981	144.081	43.6232	58.1707
Unigene0012334	139.651	64.2884	65.3389
Unigene0031644	94.1489	249.489	244.713
Unigene0077011	113.478	46.5927	37.5728
Unigene0079113	93.2067	31.3686	59.3294
Unigene0048654	398.826	166.248	140.828
Unigene0080010	65.6252	37.3727	27.5437
Unigene0037173	77.4769	137.653	168.748
Unigene0030129	398.759	853.86	465.014
Unigene0077347	76.8964	37.7799	26.6997
Unigene0019514	106.268	50.8913	43.1195
Unigene0012824	162.394	79.8143	56.4172
Unigene0021393	67.2923	136.367	150.405
Unigene0049584	78.623	31.0824	26.5133
Unigene0013544	71.7193	19.9602	7.41377
Unigene0026223	59.5697	19.5357	22.8116
Unigene0032738	63.0195	26.6889	25.7532
Unigene0067650	352.955	121.507	81.541
Unigene0030687	177.31	37.5435	56.1581
Unigene0013671	57.7436	16.6803	15.1045
Unigene0070306	142.178	78.4372	63.3534
Unigene0028393	60.5311	23.5287	18.0623
Unigene0007329	66.7994	37.3567	31.4838
Unigene0077737	30.9845	12.5423	21.4504
Unigene0044472	81.8431	36.8197	33.9284
Unigene0031177	204.536	71.9841	53.972
Unigene0076196	32.865	65.844	63.5924
Unigene0067766	195.792	96.7069	81.9974
Unigene0079304	49.9514	17.0407	13.8774
Unigene0013771	93.9636	50.4207	41.9589
Unigene0079347	30.4629	135.161	180.113
Unigene0081536	34.2991	14.8656	17.3741
Unigene0012848	62.3597	30.2786	15.2184
Unigene0006262	194.861	72.9606	190.168
Unigene0049243	84.2735	126.622	167.406
Unigene0025013	170.065	66.3043	88.2266
Unigene0067799	82.168	12.8439	63.3439
Unigene0044187	58.8846	122.686	87.186
Unigene0023505	63.0312	35.8532	28.4902
Unigene0040085	114.9	63.619	38.3084
Unigene0021811	118.119	9.48374	4.6003
Unigene0036211	92.5729	26.1893	27.1851
Unigene0067450	176.34	95.8305	85.0093
Unigene0036708	74.2257	33.2862	32.66
Unigene0030218	49.7172	24.2675	21.3313
Unigene0042378	470.56	132.457	89.6036
Unigene0035261	59.3235	26.3591	18.713
Unigene0031867	56.0453	23.5406	22.8359
Unigene0019669	244.133	106.707	92.8042
Unigene0078112	66.085	109.812	153.15
Unigene0038592	84.0006	474.72	606.264
Unigene0036489	45.6422	24.2268	13.6233
Unigene0050004	249.101	533.544	622.58
Unigene0049758	66.5365	27.8588	28.1794
Unigene0042377	39.3476	75.0811	78.8661
Unigene0031938	75.2941	40.8203	27.5353
Unigene0005902	183.003	65.7491	44.2949
Unigene0035336	79.5315	22.303	29.5032
Unigene0080417	104.744	201.27	183.297
Unigene0078303	56.5461	9.46885	8.54122
Unigene0010546	98.9847	53.4233	43.7356
Unigene0081731	166.206	62.4806	72.9349
Unigene0067389	64.2557	219.888	246.828
Unigene0049652	64.0072	121.823	92.5664
Unigene0068404	87.8454	211.32	70.0733
Unigene0031766	83.5233	170.362	235.044
Unigene0032074	73.5139	283.402	266.466
Unigene0049666	324.827	124.191	107.183
Unigene0042039	263.435	47.359	90.1813
Unigene0037743	52.6798	20.1388	37.091
Unigene0019670	182.872	77.2182	69.1068
Unigene0031093	117.025	70.1231	47.7092
Unigene0049421	83.9775	18.358	18.6157
Unigene0006195	94.8119	27.2879	56.6477
Unigene0025500	72.8709	14.8814	14.4841
Unigene0016349	81.5619	54.7784	27.9057
Unigene0045921	37.9102	16.5047	15.3201
Unigene0077751	42.1665	23.9843	14.9068
Unigene0032683	102.745	57.8081	37.9032
Unigene0022567	51.2402	99.4823	101.834
Unigene0034823	108.177	221.169	195.723
Unigene0016101	102.115	38.9756	33.4758
Unigene0028634	90.7997	204.649	228.431
Unigene0049583	87.2344	19.6152	39.4044
Unigene0021193	73.9416	170.252	179.925
Unigene0026112	225.56	99.627	94.2275
Unigene0013535	117.983	50.6823	49.785
Unigene0075866	42.7371	20.633	19.1295
Unigene0013523	69.7341	19.6591	17.4521
Unigene0036364	54.4981	75.0615	106.31
Unigene0050155	147.018	31.0405	30.4445
Unigene0067279	88.4996	48.1032	36.7841
Unigene0076861	71.2918	26.2468	14.6601
Unigene0036165	63.2455	22.0726	23.5833
Unigene0049057	261.158	26.4592	48.2101
Unigene0029010	53.1087	5.24253	8.13943
Unigene0017740	83.229	26.5606	16.5697
Unigene0076981	41.3674	22.6239	15.0434
Unigene0029647	72.7671	9.29325	7.08806
Unigene0039161	221.128	467.133	480.165
Unigene0023669	35.2393	14.1318	18.4383
Unigene0020702	52.2262	119.771	123.738
Unigene0021680	82.8418	320.665	393.679
Unigene0025845	50.9946	13.6595	10.1893
Unigene0025012	137.295	53.4428	77.3735
Unigene0049392	108.112	13.4863	11.1123
Unigene0019515	140.661	69.8967	57.1016
Unigene0046129	44.5479	85.4615	117.727
Unigene0026539	124.212	81.496	59.9444
Unigene0081958	66.3535	26.9293	25.7186
Unigene0067911	119.785	392.822	342.891
Unigene0042641	47.9988	24.6277	20.393
Unigene0036420	92.9746	39.1508	35.3469
Unigene0026627	100.425	32.9128	29.8136
Unigene0049820	100.03	181.921	249.488
Unigene0007171	108.985	480.213	555.346
Unigene0068600	78.6346	2.77796	6.85471
Unigene0009989	59.963	31.1322	18.8752
Unigene0049077	46.5775	21.6445	30.4693
Unigene0051615	47.3334	18.7415	18.0622
Unigene0017900	46.0789	17.8243	13.9999
Unigene0036232	107.731	43.9478	36.3963
Unigene0049936	76.5209	30.6099	26.9953
Unigene0016530	49.8561	26.7936	23.8706
Unigene0037060	177.947	65.0253	53.2958
Unigene0019371	75.0947	20.6685	29.1853
Unigene0012333	42.4498	27.3067	55.5023
Unigene0042493	61.4326	20.4418	15.8655
Unigene0011955	213.143	374.485	436.312
Unigene0020272	103.697	6.62191	39.9484
Unigene0038693	118.135	275.9	330.122
Unigene0006689	105.92	48.6071	43.745
Unigene0026186	42.9497	18.1751	19.7055
Unigene0012736	128.631	66.0221	55.3471
Unigene0021985	122.833	60.5079	51.0439
Unigene0013096	90.3318	29.5628	39.4001
Unigene0034453	158.434	52.441	48.9197
Unigene0031159	94.8425	57.3347	31.6426
Unigene0036181	32.7978	52.0459	76.6344
Unigene0081842	66.5595	39.0142	31.9493
Unigene0009978	201.329	55.0926	30.6103
Unigene0049390	46.3681	18.2967	12.9787
Unigene0012563	184.378	56.9568	69.5661
Unigene0023763	115.067	202.418	229.218
Unigene0003211	79.0405	33.3588	27.3856
Unigene0067900	162.815	50.4187	59.1747
Unigene0024046	89.9169	2.85303	5.26301
Unigene0035519	72.2151	247.957	155.774
Unigene0081503	51.0243	6.74385	32.2174
Unigene0068274	162.486	80.6823	72.4116
Unigene0026279	46.8575	61.4508	103.133
Unigene0021888	94.2845	75.2084	366.515
Unigene0037386	69.9486	36.4772	27.9928
Unigene0067152	111.152	69.6084	47.5387
Unigene0019896	67.3022	169.179	195.281
Unigene0030540	115.188	205.714	266.711
Unigene0050137	42.5195	19.2346	41.8311
Unigene0081513	37.1102	16.1708	11.0623
Unigene0076842	40.241	23.123	17.7861
Unigene0049982	111.066	1.98065	5.86149
Unigene0068067	90.3767	38.7637	37.1579
Unigene0010510	35.6627	79.1103	117.708
Unigene0029858	85.4058	35.8038	45.8599
Unigene0029228	81.6611	15.0065	12.2927
Unigene0007406	146.308	613	626.61
Unigene0014211	63.428	31.2828	19.0177
Unigene0030740	24.4993	6.0896	7.87323
Unigene0020495	88.477	48.8933	41.2179
Unigene0002588	71.4738	0.208589	1.25018
Unigene0017859	87.9953	36.8928	25.0562
Unigene0043153	40.4409	22.5852	15.6249
Unigene0050179	50.2314	18.1643	33.7815
Unigene0023999	59.4398	456.092	496.616
Unigene0019443	99.0927	77.2389	46.4396
Unigene0068915	80.727	183.816	198.029
Unigene0008933	111.576	394.515	359.507
Unigene0023355	76.3406	5.44058	19.695
Unigene0067539	70.8903	25.4309	20.653
Unigene0028524	45.7649	123.352	133.52
Unigene0046082	101.816	47.7813	45.6031
Unigene0037829	29.483	11.0673	11.7826
Unigene0073199	132.664	49.444	42.7589
Unigene0048752	70.5951	34.5572	32.9911
Unigene0021067	61.5705	35.2006	25.6678
Unigene0020649	50.1871	8.82941	6.88153
Unigene0081476	32.2034	9.51552	7.76187
Unigene0037222	106.358	57.7958	42.5843
Unigene0067656	116.805	63.9925	52.4017
Unigene0045551	32.7124	19.7293	14.6635
Unigene0026235	109.344	33.794	31.237
Unigene0011774	29.5036	13.9677	13.2803
Unigene0009315	57.8476	14.5411	12.8847
Unigene0077205	102.629	217.105	144.455
Unigene0030965	83.8669	30.9178	84.9267
Unigene0031369	89.974	43.9379	35.5049
Unigene0024952	33.1722	15.7805	13.244
Unigene0021932	158.218	45.0645	39.4168
Unigene0078314	35.8633	8.33007	10.9911
Unigene0068426	364.642	961.201	1418.5
Unigene0012976	56.9671	14.5481	16.1886
Unigene0068019	85.5065	48.1029	36.4306
Unigene0013521	135.248	38.7239	36.3138
Unigene0019771	101.024	23.3796	17.4595
Unigene0045745	54.0988	35.7174	22.7929
Unigene0075883	29.4442	40.9711	57.1549
Unigene0012622	27.5768	62.6687	71.0702
Unigene0049406	52.6654	32.2501	21.6401
Unigene0081364	67.3297	24.6404	18.8277
Unigene0079386	38.6581	64.2737	80.6861
Unigene0067370	52.133	24.1778	14.4591
Unigene0012679	55.8164	9.44805	8.46887
Unigene0036533	84.4646	19.5827	44.7768
Unigene0040186	49.887	19.1402	19.3919
Unigene0081523	27.8265	11.8543	11.4803
Unigene0002611	30.042	12.8793	36.7207
Unigene0037251	31.8388	14.795	16.4689
Unigene0035639	65.649	39.1582	28.8929
Unigene0041946	141.174	400.037	530.884
Unigene0079138	62.5303	24.1362	22.08
Unigene0007038	91.6831	37.2382	37.9074
Unigene0020320	130.127	65.5092	46.2594
Unigene0030486	164.893	62.8965	54.4141
Unigene0026377	96.9741	53.4804	42.7557
Unigene0048962	51.2717	103.276	122.255
Unigene0020380	69.5759	260	515.869
Unigene0041841	54.6162	137.847	146.155
Unigene0018376	59.0548	17.0175	28.1404
Unigene0019789	81.4144	47.6603	39.3344
Unigene0025050	95.8211	19.5162	20.3247
Unigene0012750	178.783	94.4346	84.1435
Unigene0032299	184.533	86.9846	63.56
Unigene0067486	186.646	67.1883	73.9292
Unigene0068865	107.156	35.6313	29.8694
Unigene0023109	42.4972	20.8008	15.6787
Unigene0042133	46.2939	15.9443	12.7859
Unigene0067228	72.8767	32.2404	31.5898
Unigene0038830	72.6931	198.863	232.705
Unigene0026243	81.9145	38.0429	41.2844
Unigene0008866	214.201	531.249	555.219
Unigene0023918	146.981	68.6994	64.4217
Unigene0024872	339.068	582.764	916.061
Unigene0032641	59.2683	6.7614	18.7468
Unigene0031346	86.2629	33.3619	38.5069
Unigene0048710	80.1449	20.5415	11.8555
Unigene0023539	94.919	279.865	171.406
Unigene0051612	116.231	11.542	12.3816
Unigene0049588	81.7003	39.6717	39.3431
Unigene0068049	47.0033	24.3652	14.275
Unigene0028954	74.7993	30.8887	36.1734
Unigene0046680	36.6208	68.1527	80.0159
Unigene0034613	42.7297	106.895	85.3022
Unigene0049417	124.367	72.8341	53.7416
Unigene0049630	145.408	59.7384	57.8198
Unigene0041538	27.7798	98.6844	118.655
Unigene0079632	104.979	34.0459	42.5286
Unigene0030704	52.5035	192.881	262.22
Unigene0068641	61.485	91.7653	137.663
Unigene0009688	122.199	43.2818	44.3675
Unigene0013378	47.5878	178.361	282.888
Unigene0078218	42.6802	14.6687	11.8226
Unigene0050127	114.391	41.3083	35.829
Unigene0045827	50.9404	135.425	118.958
Unigene0024237	59.4215	114.958	97.667
Unigene0025301	424.079	104.326	124.011
Unigene0026818	72.3991	18.9155	14.7993
Unigene0049066	84.7013	53.3185	32.6426
Unigene0031382	35.5168	16.2397	18.0533
Unigene0005755	81.929	30.6423	20.5417
Unigene0032755	68.9576	27.609	18.8795
Unigene0079118	50.3677	25.6385	23.744
Unigene0076930	71.7228	1.58777	3.22515
Unigene0007433	146.416	84.5895	54.508
Unigene0030765	183.399	432.832	267.432
Unigene0011918	51.6098	101.811	101.459
Unigene0076281	47.6221	68.0036	97.846
Unigene0012195	181.022	143.675	71.5636
Unigene0051557	96.3074	29.8529	25.9634
Unigene0010581	84.529	152.46	167.418
Unigene0026260	114.303	64.4435	52.7526
Unigene0037849	46.4895	8.62425	12.3927
Unigene0039069	44.4984	24.0788	19.8894
Unigene0049711	29.1631	123.393	133.279
Unigene0020319	118.107	59.171	43.9737
Unigene0034319	62.965	185.166	200.63
Unigene0043199	133.36	63.0471	84.1487
Unigene0045857	26.5397	10.2219	7.00898
Unigene0022598	157.911	73.2143	67.9738
Unigene0077590	25.8235	46.1253	52.9126
Unigene0032465	45.6608	84.7324	97.3731
Unigene0024144	57.2338	135.275	121.246
Unigene0031789	69.4072	91.0789	140.439
Unigene0031863	106.659	53.0547	51.1284
Unigene0031172	114.001	26.1547	31.42
Unigene0049756	68.2892	30.3258	29.6369
Unigene0079342	62.1939	31.9601	28.9594
Unigene0042685	65.8843	54.1639	29.9403
Unigene0067238	198.953	89.1388	72.7472
Unigene0016616	44.0976	72.84	87.4536
Unigene0012164	173.57	461.278	677.739
Unigene0010625	48.4022	16.0829	12.0754
Unigene0035906	59.1739	8.70929	7.13114
Unigene0024016	65.8994	34.1435	30.4634
Unigene0068021	32.3052	17.4169	11.8444
Unigene0035737	42.4649	30.0965	19.1632
Unigene0042355	142.665	41.2197	41.2324
Unigene0013754	117.42	14.6083	86.7436
Unigene0013074	196.98	93.0103	115.446
Unigene0006901	166.34	89.5752	71.2097
Unigene0031344	57.1404	35.94	25.1468
Unigene0038986	63.9787	40.2821	21.5973
Unigene0015562	59.6062	29.5825	27.4401
Unigene0023375	47.1755	20.5647	13.822
Unigene0037889	70.5373	15.7896	19.9529
Unigene0051635	65.872	30.8731	21.1463
Unigene0079487	50.644	18.4425	17.5919
Unigene0042362	89.4248	138.155	174.886
Unigene0017957	169.88	61.4028	44.3822
Unigene0049357	74.8189	34.4808	35.8703
Unigene0033991	31.9545	59.8452	102.378
Unigene0040213	99.8977	42.7569	41.2446
Unigene0023590	106.808	7.90785	3.39183
Unigene0068951	64.6725	26.4663	38.0207
Unigene0047103	49.8388	28.4802	21.5627
Unigene0078431	129.322	29.9039	76.9313
Unigene0077217	82.1292	244.003	276.938
Unigene0013327	95.2552	37.3623	34.9232
Unigene0039865	29.0426	36.3295	59.9569
Unigene0036524	44.2883	30.0985	15.679
Unigene0023088	85.142	80.3657	41.0072
Unigene0077466	82.3149	38.2369	49.7084
Unigene0049409	203.793	18.4807	60.8027
Unigene0029370	57.0858	25.9339	19.7408
Unigene0039057	56.3226	25.8261	24.8856
Unigene0024652	87.108	44.0576	27.1971
Unigene0079121	54.7033	16.0953	20.8289
Unigene0081239	272.6	112.055	79.8932
Unigene0039716	54.6872	98.183	120.29
Unigene0020066	37.086	22.7165	15.7242
Unigene0032628	40.3266	18.5457	9.42493
Unigene0025899	34.984	15.6381	11.8506
Unigene0078099	29.1657	13.559	10.3889
Unigene0007445	53.7793	46.2887	25.7125
Unigene0024896	53.7694	27.7491	25.6934
Unigene0037773	72.7266	48.7822	30.1593
Unigene0024653	83.0134	36.9045	24.9026
Unigene0051562	46.4956	33.6384	16.4587
Unigene0043658	92.3206	50.3379	41.3092
Unigene0028305	49.0838	32.6725	20.5348
Unigene0049191	73.1344	35.3269	29.072
Unigene0068390	47.2648	24.8739	19.9666
Unigene0049420	49.8946	35.346	22.2783
Unigene0023258	36.4106	84.6758	79.1009
Unigene0079474	57.2201	21.7874	17.7328
Unigene0031377	151.258	304.187	370.676
Unigene0038184	42.0753	13.6906	12.3455
Unigene0031268	84.8858	26.8919	20.2449
Unigene0026111	303.652	147.275	134.315
Unigene0068899	60.7795	28.7672	22.212
Unigene0036515	53.3386	22.5054	20.8917
Unigene0036108	60.3849	151.288	207.452
Unigene0016433	58.6656	15.4782	16.1247
Unigene0048767	107.103	43.7384	41.387
Unigene0078347	99.6497	45.5988	57.9332
Unigene0021296	317.24	75.6618	52.1288
Unigene0022501	110.942	43.3655	34.748
Unigene0025404	72.6435	21.1336	22.6203
Unigene0081675	37.0862	16.7126	19.0575
Unigene0034669	40.133	6.24213	13.2952
Unigene0025279	61.938	142.698	145.796
Unigene0019420	262.919	98.2146	87.417
Unigene0082012	69.3184	33.6497	31.0375
Unigene0068867	62.5551	19.7337	6.53411
Unigene0067391	50.1473	109.134	96.9728
Unigene0040807	57.3036	130.222	149.393
Unigene0078201	29.0069	14.0838	12.767
Unigene0041777	45.3229	5.05379	5.67561
Unigene0078205	40.4791	5.85228	8.31358
Unigene0017967	56.6008	21.7022	44.7687
Unigene0019698	53.6684	103.111	75.2473
Unigene0039123	37.2676	14.2362	13.2609
Unigene0080459	33.7842	14.6998	11.6783
Unigene0078338	17.7935	41.776	40.1013
Unigene0012880	73.8557	9.69264	54.7648
Unigene0036599	86.1013	39.6228	34.997
Unigene0046126	76.1731	129.461	165.776
Unigene0043804	45.199	22.3828	15.6356
Unigene0005415	39.9779	22.0495	18.4873
Unigene0030695	138.294	44.4741	37.5237
Unigene0023110	59.072	16.918	14.4537
Unigene0068814	79.0363	34.9524	33.2927
Unigene0013737	49.3766	23.8302	21.1878
Unigene0011779	52.3359	27.707	22.6238
Unigene0042227	63.3644	133.454	43.6872
Unigene0079330	36.9077	60.9376	125.251
Unigene0030762	281.854	596.463	448.919
Unigene0030298	173.755	68.9265	77.9503
Unigene0041689	71.1787	35.6912	29.4721
Unigene0043685	24.4147	6.88051	7.08936
Unigene0025499	236.9	48.2873	42.9719
Unigene0034828	39.7827	82.5953	95.476
Unigene0068566	60.642	32.0905	21.1184
Unigene0021159	41.4493	65.8098	139.539
Unigene0035355	83.3436	44.8239	24.4499
Unigene0042895	96.1886	207.895	218.648
Unigene0049837	127.561	65.5217	53.6479
Unigene0049585	55.1737	169.374	141.498
Unigene0035369	145.345	44.4528	54.0287
Unigene0020324	55.432	112.917	90.6013
Unigene0081539	20.6831	42.8077	72.0534
Unigene0047599	107.837	178.072	196.737
Unigene0067207	70.8424	32.9492	39.5236
Unigene0054785	25.7716	12.7073	12.1874
Unigene0014207	145.324	64.1156	60.2894
Unigene0049675	77.449	39.1399	36.7823
Unigene0016824	52.2876	34.1357	24.8694
Unigene0007412	155.757	62.101	51.2375
Unigene0049297	35.5581	15.4251	18.2247
Unigene0049839	89.4552	26.4651	50.9127
Unigene0035888	345.66	89.0323	129.467
Unigene0077283	72.7138	31.8205	41.7466
Unigene0019893	54.2646	125.223	149.828
Unigene0013749	34.5917	18.6021	15.1456
Unigene0067220	41.644	22.0894	15.0851
Unigene0018065	54.5322	19.8978	29.5967
Unigene0028825	46.6187	16.8366	15.2825
Unigene0023538	77.9203	243.747	146.673
Unigene0022367	142.838	498.433	360.235
Unigene0075757	307.514	889.485	618.593
Unigene0026336	87.8174	38.5995	41.7826
Unigene0010579	104.142	26.2002	41.0421
Unigene0034871	40.4435	17.0174	13.9391
Unigene0015652	34.4623	14.5763	11.1785
Unigene0031168	28.5441	3.86853	4.07575
Unigene0024232	31.6145	10.394	10.2689
Unigene0038561	128.431	74.3144	49.7351
Unigene0026220	72.0962	133.391	209.892
Unigene0026299	49.9654	27.8238	22.5937
Unigene0009880	55.4078	155.515	110.281
Unigene0081482	24.6552	56.3918	57.8825
Unigene0024034	66.2548	120.691	152.086
Unigene0031960	175.747	106.575	76.2424
Unigene0026348	77.0884	40.0277	19.2116
Unigene0037018	28.3123	8.02689	7.23969
Unigene0067996	92.1901	50.7628	38.2412
Unigene0026605	26.3927	11.3954	10.296
Unigene0049101	25.0817	8.54466	8.88089
Unigene0039853	26.5437	12.0348	7.64132
Unigene0041035	32.9126	2.17079	4.91385
Unigene0046446	25.2806	11.4034	14.0494
Unigene0050067	97.9553	465.441	499.181
Unigene0032122	126.481	31.2316	27.5413
Unigene0026259	81.9858	46.6072	39.5955
Unigene0042838	34.8404	10.7862	10.3312
Unigene0035239	27.1777	12.1856	11.3798
Unigene0043188	33.0784	14.442	18.4808
Unigene0049391	42.9647	25.6187	18.2596
Unigene0081122	41.4532	207.567	504.118
Unigene0068151	26.8583	14.0872	9.03449
Unigene0019714	71.0555	246.648	84.5108
Unigene0049217	48.6581	25.7987	20.1915
Unigene0038070	78.5984	27.6222	24.1587
Unigene0010443	53.5336	292.338	242.331
Unigene0015599	43.64	11.3563	8.57182
Unigene0042369	48.9218	33.0396	21.8195
Unigene0045007	32.2792	63.4397	95.1732
Unigene0068122	84.038	46.1391	39.4855
Unigene0067352	54.7448	26.1858	16.0023
Unigene0023365	90.7236	12.2759	15.2093
Unigene0078265	48.1129	19.9784	18.1203
Unigene0033930	48.838	17.0316	11.0933
Unigene0081194	37.133	100.113	105.473
Unigene0036495	23.535	50.7854	49.5641
Unigene0080384	27.9389	12.8952	14.4357
Unigene0049054	59.8536	263.798	300.189
Unigene0026786	61.4573	26.6982	30.3704
Unigene0038069	89.4398	31.4379	30.2862
Unigene0034700	31.8281	14.7985	15.5397
Unigene0012663	155.238	59.114	35.5131
Unigene0079000	18.9938	6.74459	7.09127
Unigene0022040	96.7254	41.8825	35.3993
Unigene0021459	210.109	39.0939	29.5728
Unigene0039848	70.9701	29.1888	40.877
Unigene0043805	28.8623	12.0872	9.24342
Unigene0030033	40.0406	77.4448	66.4093
Unigene0070637	61.5294	36.6148	28.995
Unigene0080324	29.1955	6.54732	9.20223
Unigene0010094	57.0355	17.0286	15.6484
Unigene0029923	23.7372	7.14685	8.83966
Unigene0003956	114.663	45.1935	43.3193
Unigene0034224	49.0923	71.9773	99.929
Unigene0038265	38.2097	22.9337	17.5728
Unigene0037626	56.2889	125.311	111.985
Unigene0031175	285.461	93.0524	70.2049
Unigene0076688	93.3998	55.2719	44.5098
Unigene0023422	18.931	31.2334	41.7855
Unigene0049831	48.2252	356.155	344.883
Unigene0081479	26.6998	11.1479	7.61808
Unigene0073327	150.894	46.8792	54.5139
Unigene0035354	51.204	25.3791	15.4862
Unigene0078636	87.5778	177.228	202.355
Unigene0013435	46.7553	19.3983	18.431
Unigene0075793	32.5261	115.149	97.4559
Unigene0079481	31.6194	89.0298	76.6128
Unigene0023852	50.0137	18.8661	13.0486
Unigene0018032	25.2284	27.7125	55.5876
Unigene0031780	35.0259	11.2171	9.13024
Unigene0040976	19.317	4.80358	4.58847
Unigene0025814	26.1546	11.3329	10.9735
Unigene0020901	93.6553	41.9826	35.0201
Unigene0077271	94.4563	43.7166	38.3489
Unigene0032441	63.1403	13.0625	12.6235
Unigene0022562	69.9948	30.8132	20.7406
Unigene0077207	40.9074	17.3321	9.00617
Unigene0025246	22.2962	63.3273	44.6287
Unigene0011855	70.1872	5.17918	21.4865
Unigene0016195	52.1434	21.3779	22.1528
Unigene0079441	22.9283	15.9002	8.40819
Unigene0021348	106.126	186.591	300.184
Unigene0024508	41.177	22.6847	18.4834
Unigene0068240	15.1058	20.8937	31.4999
Unigene0016798	170.778	73.9932	61.6841
Unigene0012188	59.8937	107.84	176.954
Unigene0026611	41.7964	129.398	131.614
Unigene0009990	42.7418	20.8451	18.4351
Unigene0037342	32.4892	14.4732	13.6336
Unigene0021217	44.6236	119.213	185.189
Unigene0043623	34.6013	15.813	14.5041
Unigene0024654	46.395	26.8741	22.4286
Unigene0081775	139.264	340.684	305.724
Unigene0021885	70.4935	30.8482	17.5788
Unigene0019622	66.977	325.549	251.915
Unigene0039711	57.9019	165.499	142.312
Unigene0016074	69.9396	26.5968	20.8503
Unigene0031630	63.6504	84.9961	129.074
Unigene0043823	37.2872	14.3226	15.5584
Unigene0051608	155.608	75.605	55.6222
Unigene0024631	92.274	38.6358	52.3988
Unigene0013751	93.8962	430.672	600.751
Unigene0037996	20.3821	8.44482	7.2544
Unigene0016051	36.6089	52.4799	87.6362
Unigene0037299	48.3902	48.5402	53.3084
Unigene0031710	55.761	23.8987	29.4358
Unigene0030588	31.8846	9.15982	8.22262
Unigene0046619	53.1299	19.4203	22.4192
Unigene0079344	45.004	13.8688	15.8774
Unigene0030908	31.5521	9.69573	12.8713
Unigene0028664	44.1388	19.805	16.3263
Unigene0036740	56.7444	116.609	74.3282
Unigene0073052	48.7706	22.7505	18.3212
Unigene0009877	84.0338	37.7443	31.7526
Unigene0043620	71.9736	11.4843	12.6256
Unigene0007340	106.451	39.2864	37.0551
Unigene0035914	53.1041	33.8603	25.5384
Unigene0028471	28.6642	13.9379	11.104
Unigene0005590	79.3934	33.4851	25.733
Unigene0035574	35.6651	13.122	14.5297
Unigene0013330	27.0991	47.2097	63.0593
Unigene0020349	118.915	50.3623	40.6692
Unigene0030719	44.6667	22.6916	12.6746
Unigene0068035	62.1947	19.9842	12.6015
Unigene0081878	56.5778	181.1	174.188
Unigene0011864	68.4276	30.4845	46.8352
Unigene0021570	31.432	94.8782	71.4458
Unigene0026680	75.8471	41.4553	36.2509
Unigene0021989	53.3479	298.839	466.04
Unigene0038250	26.1751	69.862	116.935
Unigene0015942	30.2522	69.3434	46.7481
Unigene0016672	54.3491	6.87651	9.32578
Unigene0005490	55.6277	128.452	119.415
Unigene0013409	42.8833	23.4944	19.4708
Unigene0046105	37.8026	7.06199	8.46415
Unigene0012025	34.0951	85.4794	98.034
Unigene0068667	56.7875	31.082	21.8566
Unigene0038328	25.8877	7.88722	8.24513
Unigene0081985	56.1636	56.4891	152.532
Unigene0030168	35.8803	24.0806	15.8117
Unigene0047484	56.3628	147.112	185.76
Unigene0029520	30.6908	14.5529	9.87197
Unigene0032121	110.033	33.9305	26.8066
Unigene0011805	34.7409	70.736	113.367
Unigene0026693	115.691	47.5686	43.7134
Unigene0006264	75.1788	37.3308	25.5563
Unigene0081545	37.076	12.8156	13.1806
Unigene0045919	35.4026	4.03008	7.88241
Unigene0030323	41.1807	17.8016	17.492
Unigene0050096	133.608	47.5879	53.7094
Unigene0013546	82.6533	44.3419	130.878
Unigene0024052	43.8706	123.629	165.678
Unigene0013708	41.5082	75.1025	81.5645
Unigene0017956	63.7868	24.7937	16.7686
Unigene0042473	51.7875	23.8704	45.2222
Unigene0007404	121.635	514.633	507.6
Unigene0067216	92.6473	50.8459	37.0702
Unigene0017868	23.7209	64.9451	94.6246
Unigene0079095	32.5005	16.5488	13.9584
Unigene0035520	26.1149	33.3078	54.9293
Unigene0037065	107.417	54.8272	34.371
Unigene0043525	33.2319	16.5623	14.6802
Unigene0013156	103.1	30.0274	21.0766
Unigene0025062	91.7903	14.004	19.0416
Unigene0068329	48.2342	145.669	159.8
Unigene0025929	44.7401	15.3641	10.0127
Unigene0014177	22.4388	44.4022	67.9473
Unigene0030681	93.8883	52.9891	29.713
Unigene0022361	166.969	83.935	74.8777
Unigene0051629	71.368	16.2147	12.1757
Unigene0007400	59.7379	27.7544	33.8435
Unigene0043619	34.0386	8.65892	5.78739
Unigene0031982	36.8442	10.1319	8.11511
Unigene0040403	26.0292	13.0759	9.14856
Unigene0013998	117.059	54.6554	43.997
Unigene0031163	29.2006	10.8872	11.1676
Unigene0029801	32.215	12.8591	11.3557
Unigene0030054	44.9921	26.3331	17.5795
Unigene0078546	102.31	146.074	212.606
Unigene0040928	60.7012	41.8783	20.3844
Unigene0080517	28.9214	15.1517	13.3312
Unigene0031574	60.598	32.2033	18.9462
Unigene0081341	33.723	11.8465	15.0129
Unigene0037527	32.0537	133.593	179.718
Unigene0070497	64.4288	123.49	32.5799
Unigene0005602	58.3339	275.441	383.74
Unigene0030285	16.3919	4.38016	6.53827
Unigene0005543	26.5462	66.7953	77.7248
Unigene0019886	29.9858	72.1037	66.5089
Unigene0032373	45.7282	18.5837	23.1746
Unigene0018332	56.3521	19.0263	16.0342
Unigene0026191	37.1963	143.184	87.1791
Unigene0043383	24.2867	9.32167	8.3249
Unigene0032640	57.081	5.97173	16.0167
Unigene0016627	59.3691	31.0328	21.9481
Unigene0035875	77.3142	27.7799	24.2257
Unigene0030766	122.104	246.059	180.478
Unigene0006635	47.0882	66.3468	114.017
Unigene0077988	23.7104	6.80077	5.8743
Unigene0081837	35.0516	18.1945	15.3356
Unigene0023067	32.774	8.96731	9.94448
Unigene0019734	30.4509	16.1877	14.7266
Unigene0006406	62.9233	24.7484	21.9297
Unigene0023824	35.0675	52.1127	81.2063
Unigene0011879	48.4505	72.5888	94.9989
Unigene0003290	58.5534	22.6036	25.3696
Unigene0068200	105.693	220.18	172.944
Unigene0013222	88.321	16.3718	21.6348
Unigene0049194	73.708	14.1047	12.8981
Unigene0042322	189.103	63.8497	40.5111
Unigene0028984	22.307	75.5004	66.8458
Unigene0037871	117.995	76.1361	43.1493
Unigene0051512	46.362	24.0361	14.7442
Unigene0023089	50.0204	132.886	103.228
Unigene0021514	57.4248	240.93	161.162
Unigene0035307	17.7053	7.03361	7.76379
Unigene0006282	37.7598	32.7761	14.6502
Unigene0041524	23.2719	5.23239	4.07146
Unigene0006594	59.6875	176.961	201.081
Unigene0029737	17.4732	41.4833	32.1564
Unigene0028974	21.8125	11.5186	9.47041
Unigene0021464	51.4788	14.8118	11.5552
Unigene0074050	30.8173	16.2882	12.7716
Unigene0021515	31.3611	63.9427	87.8052
Unigene0010336	160.496	39.4082	27.754
Unigene0012635	60.415	31.5128	25.3912
Unigene0036761	28.4451	6.87366	11.9055
Unigene0024548	28.0988	128.629	154.587
Unigene0016337	48.3998	35.6871	19.7212
Unigene0011884	60.6435	10.4622	34.4661
Unigene0013336	71.5689	19.8596	46.9855
Unigene0013097	96.4338	34.6119	43.3986
Unigene0034924	64.0565	8.90354	10.6257
Unigene0014215	57.7365	151.822	157.356
Unigene0067797	45.3236	24.0498	17.7599
Unigene0037778	44.2385	100.077	119.532
Unigene0047531	43.4016	20.0427	19.8347
Unigene0043143	53.3169	22.4419	16.6274
Unigene0049764	239.404	90.5919	66.8876
Unigene0035050	16.6531	4.16354	3.3142
Unigene0019513	132.183	71.9176	58.902
Unigene0049462	47.7298	106.784	109.423
Unigene0014033	59.5865	30.2389	23.3211
Unigene0037619	39.6356	18.1801	13.0449
Unigene0006819	74.6849	52.9728	108.052
Unigene0030398	99.8478	54.4656	42.1058
Unigene0045782	203.794	20.0386	32.0881
Unigene0044143	39.2853	14.9792	14.1509
Unigene0017509	62.4948	5.83623	6.57513
Unigene0021817	38.6538	20.1308	17.2057
Unigene0042686	62.8101	50.3133	28.439
Unigene0011785	97.8631	46.0701	71.2707
Unigene0017690	73.3177	29.4722	22.1346
Unigene0032522	41.2594	67.3438	96.7884
Unigene0005431	93.4493	15.3341	18.1767
Unigene0068223	68.467	13.962	17.9228
Unigene0009997	36.3175	15.1666	23.1886
Unigene0032027	86.9033	40.3095	36.2203
Unigene0031084	60.4917	36.6535	21.7435
Unigene0019551	44.9394	424.49	680.219
Unigene0017291	69.1154	166.126	88.4699
Unigene0025334	42.271	12.4574	14.6869
Unigene0005856	45.3683	46.7121	18.8271
Unigene0035949	39.9412	23.3571	11.1748
Unigene0031959	131.538	91.9158	63.6779
Unigene0043967	78.9604	20.4314	20.6965
Unigene0049384	51.1306	28.7019	21.4304
Unigene0075952	28.613	22.5886	10.7025
Unigene0079338	25.8358	8.0594	10.6992
Unigene0081484	20.9544	8.17994	7.96261
Unigene0031565	24.9731	13.1764	9.16809
Unigene0019704	28.8825	56.6448	66.2355
Unigene0049786	71.6701	154.551	169.681
Unigene0024771	48.1562	19.363	15.3114
Unigene0010688	21.6187	56.5528	76.1585
Unigene0078479	39.8709	79.4039	129.167
Unigene0032532	50.9092	17.0049	10.3777
Unigene0034069	69.8274	27.5	27.7809
Unigene0043316	58.9253	95.3955	164.868
Unigene0035301	28.1044	62.5464	62.0047
Unigene0028743	56.2249	34.2221	26.8962
Unigene0030552	37.9223	22.0792	17.6869
Unigene0029294	60.483	27.3665	29.0949
Unigene0077031	14.6123	49.1927	73.8345
Unigene0035400	29.3574	53.9095	79.6433
Unigene0015838	35.7636	11.6514	12.2546
Unigene0076529	47.0673	201.681	139.239
Unigene0016849	36.6289	17.0363	17.0286
Unigene0048929	65.6841	32.9408	27.6119
Unigene0013230	73.7147	31.5763	32.9916
Unigene0015751	51.0487	33.8132	23.1171
Unigene0068769	162.855	74.3929	53.2304
Unigene0020434	31.298	13.4857	12.1978
Unigene0042331	38.9007	251.308	822.508
Unigene0020553	120.739	42.4203	64.3708
Unigene0078392	33.9143	74.8971	28.8973
Unigene0025760	48.3325	112.73	84.301
Unigene0009477	20.9114	11.0721	8.49349
Unigene0046699	15.9881	36.3051	70.4031
Unigene0007011	58.1891	30.5348	23.6648
Unigene0080611	50.9843	5.04988	9.58905
Unigene0019824	39.9638	79.0155	95.534
Unigene0031347	52.8988	20.0239	22.2834
Unigene0034002	24.2071	44.4339	47.6054
Unigene0035449	38.8071	16.8579	12.1122
Unigene0049763	40.2636	9.23876	9.31476
Unigene0076980	19.8273	145.645	324.069
Unigene0081590	43.4943	92.1897	99.0429
Unigene0008614	89.0837	67.6599	38.8272
Unigene0077381	34.7256	14.7093	21.8988
Unigene0044106	30.8033	6.8602	4.73633
Unigene0067199	74.6151	10.0923	6.98893
Unigene0077230	34.5713	12.5383	15.3436
Unigene0013299	81.3508	41.6305	39.1386
Unigene0068128	142.561	62.2605	50.7477
Unigene0025580	62.5445	34.5602	24.6142
Unigene0044567	76.4063	231.207	320.764
Unigene0034168	44.7298	18.5275	14.9868
Unigene0019477	31.5944	3.43892	3.63983
Unigene0068738	36.5825	16.8831	19.1138
Unigene0029202	33.4011	57.1073	64.8539
Unigene0019592	77.2016	210.823	238.728
Unigene0013541	35.9087	67.9601	118.345
Unigene0081712	51.2762	21.7008	13.9431
Unigene0043730	55.6029	27.3006	26.3059
Unigene0011802	42.9474	250.319	338.397
Unigene0002845	61.5412	23.558	15.8861
Unigene0009716	36.4172	2.39705	5.11386
Unigene0081561	30.3321	75.1974	76.748
Unigene0080987	40.5913	20.1669	16.9016
Unigene0023877	45.0369	154.622	241.193
Unigene0029386	90.4325	22.912	17.883
Unigene0022251	37.341	15.7579	10.8746
Unigene0038330	31.6537	17.8018	14.8514
Unigene0016867	13.7082	5.946	7.92368
Unigene0076965	51.0707	248.114	84.0706
Unigene0020131	44.0315	126.914	127.549
Unigene0078425	24.921	10.5443	8.08869
Unigene0012812	36.3381	11.4647	9.31418
Unigene0006385	207.239	1863.35	1813.7
Unigene0024436	48.5365	28.2473	23.4058
Unigene0068452	88.3197	22.6993	16.0001
Unigene0009648	38.5679	14.3899	12.2863
Unigene0022421	48.0632	18.0509	15.5628
Unigene0051463	171.639	55.375	47.3645
Unigene0079204	28.8612	18.778	12.0051
Unigene0079757	44.1336	24.9854	19.2497
Unigene0067956	34.414	80.3222	59.463
Unigene0012587	50.4641	15.538	16.2996
Unigene0010685	97.9955	25.6761	19.397
Unigene0047055	32.6855	13.2437	13.9238
Unigene0077877	24.7565	68.1181	65.1888
Unigene0047038	66.6247	23.9188	12.2495
Unigene0043524	62.0902	32.8384	27.8269
Unigene0047808	28.2686	13.2331	11.9965
Unigene0006860	113.533	35.4952	25.495
Unigene0068143	24.8799	12.4592	11.3137
Unigene0047323	70.104	17.2879	28.5996
Unigene0030258	40.0234	19.5602	13.3379
Unigene0049882	71.8308	35.8264	34.169
Unigene0009077	41.2282	17.9648	13.3619
Unigene0030454	25.4486	50.2586	83.5868
Unigene0049382	37.9967	53.5324	74.6478
Unigene0032076	35.4141	13.9592	27.8909
Unigene0013461	48.443	7.24283	10.8273
Unigene0012908	39.4941	318.815	230.417
Unigene0077899	23.45	12.6168	10.6641
Unigene0016683	49.2553	25.1403	20.2308
Unigene0068642	61.0954	96.2894	141.908
Unigene0031127	50.2343	26.6408	23.2359
Unigene0030584	21.2242	6.4198	7.06662
Unigene0005406	62.0511	34.2696	26.7114
Unigene0034070	80.5486	34.0354	33.1553
Unigene0030828	41.1489	15.2465	15.1769
Unigene0078417	44.6951	20.24	21.482
Unigene0030121	35.6169	11.2803	67.194
Unigene0048845	78.0135	186.238	218.709
Unigene0038984	27.4367	13.3284	9.92167
Unigene0081914	32.1355	10.2431	16.0781
Unigene0008746	19.6236	30.2245	41.401
Unigene0048765	44.5529	18.8671	19.0316
Unigene0051468	51.7535	0.766626	1.95801
Unigene0028573	22.2963	10.3691	23.3689
Unigene0077549	45.0195	16.4846	18.9082
Unigene0002263	21.6092	10.6178	8.14013
Unigene0011814	37.079	11.7644	11.9666
Unigene0031975	29.7502	14.4349	11.2508
Unigene0038547	54.7887	19.491	15.707
Unigene0031643	62.4829	150.93	157.592
Unigene0079509	30.2573	8.26114	9.34795
Unigene0081340	21.721	36.4409	55.9495
Unigene0081869	40.7706	96.7014	58.7628
Unigene0044697	28.6549	21.9334	12.3976
Unigene0025958	32.5478	14.33	14.5165
Unigene0023854	65.1984	20.9422	16.2855
Unigene0075983	84.2905	28.1704	26.9718
Unigene0026286	59.151	43.2054	27.9451
Unigene0030625	50.2543	95.9166	109.903
Unigene0044566	37.3905	98.5088	139.93
Unigene0005955	82.4897	30.2715	28.9667
Unigene0052821	30.7112	12.4634	11.6581
Unigene0018053	33.9678	17.2218	12.4196
Unigene0037637	45.3676	23.4869	18.2447
Unigene0029564	37.2359	103.385	151.169
Unigene0024553	24.8498	12.5186	8.96404
Unigene0044959	22.2492	9.96005	7.43036
Unigene0031744	80.124	228.896	160.923
Unigene0013205	41.3929	129.336	146.768
Unigene0042867	44.4217	7.04171	12.8467
Unigene0030701	26.0463	10.106	6.35251
Unigene0002708	23.705	13.8564	9.42436
Unigene0049293	51.7296	28.6298	24.0281
Unigene0048951	53.234	19.5212	70.8889
Unigene0068354	27.0365	17.75	11.3891
Unigene0050064	47.1348	21.7248	18.568
Unigene0037594	27.9775	12.554	14.6957
Unigene0040651	38.5292	17.3177	14.7598
Unigene0076983	48.7216	25.386	13.9822
Unigene0019964	52.5447	28.2858	23.3078
Unigene0026261	54.0222	25.0354	23.6188
Unigene0013627	41.2193	15.4568	12.0411
Unigene0067606	82.7434	29.4153	217.448
Unigene0008783	169.887	56.4537	43.9627
Unigene0024053	24.6662	55.6024	80.1666
Unigene0003744	78.3155	34.3922	28.4442
Unigene0016964	38.9039	17.5484	17.9342
Unigene0034737	18.4276	9.7267	8.07916
Unigene0049383	23.8441	45.176	77.7903
Unigene0039034	17.6105	10.546	6.77425
Unigene0046472	12.4715	4.77128	6.79609
Unigene0006538	43.7573	66.4047	96.7451
Unigene0021917	64.7605	28.4236	45.2255
Unigene0053614	53.3186	2.61107	2.49908
Unigene0032103	18.4875	9.53113	8.04266
Unigene0049765	79.7631	33.5103	27.9503
Unigene0042690	47.3454	14.7364	13.7761
Unigene0077364	40.5015	16.5183	12.6079
Unigene0048723	50.2821	202.712	225.486
Unigene0032749	23.0133	37.0666	67.9828
Unigene0038881	43.1422	207.098	203.609
Unigene0031176	169.426	40.6242	37.8121
Unigene0038905	19.5413	34.1099	38.3568
Unigene0037651	28.1492	13.1728	12.4708
Unigene0024233	31.2223	9.19122	10.4714
Unigene0051480	34.0837	11.7643	12.6864
Unigene0030992	16.3728	40.1601	56.0466
Unigene0026349	20.4495	28.0511	49.3129
Unigene0032394	27.6344	7.48133	6.16602
Unigene0031634	64.9429	177.98	157.13
Unigene0031922	49.0199	23.5268	18.6922
Unigene0067337	25.6539	37.1596	52.541
Unigene0044807	51.5895	111.305	98.5105
Unigene0005845	24.6336	57.9076	74.6765
Unigene0029679	27.1555	10.6146	8.56362
Unigene0035329	31.4953	207.995	205.77
Unigene0016323	46.6973	17.3165	30.5605
Unigene0020889	19.4261	10.1571	7.39531
Unigene0007338	162.391	61.0893	60.3699
Unigene0039042	41.6922	98.6834	59.0845
Unigene0067326	43.3225	20.2705	19.228
Unigene0034825	62.2908	121.946	110.629
Unigene0036288	21.5688	60.0258	71.0928
Unigene0025068	39.8493	87.1082	79.3867
Unigene0024047	66.0607	1.26274	3.08725
Unigene0006285	58.7062	24.9265	22.8047
Unigene0037283	45.375	20.0739	15.3991
Unigene0067478	36.9789	90.7799	72.1042
Unigene0021287	38.6516	22.6362	15.082
Unigene0045055	27.2831	53.9768	111.775
Unigene0049659	97.1408	36.3855	42.9654
Unigene0078530	27.3702	51.6344	61.0062
Unigene0011751	52.0649	33.0498	24.4472
Unigene0036767	27.2242	10.4235	8.10752
Unigene0076827	25.7081	23.779	9.37596
Unigene0067420	48.7945	16.6679	16.8738
Unigene0003665	32.2346	14.3877	14.1633
Unigene0008767	123.815	51.1267	36.2068
Unigene0044978	51.7545	17.7632	14.3533
Unigene0035907	71.7974	11.0379	8.23715
Unigene0049629	69.8199	39.2789	30.8522
Unigene0044960	32.1566	17.2461	12.0011
Unigene0012131	20.3487	13.1757	8.31946
Unigene0019433	39.5647	19.0684	17.2406
Unigene0013882	28.0819	57.1221	61.0386
Unigene0023997	69.5875	26.7644	23.9331
Unigene0045163	30.2736	10.7807	10.9901
Unigene0022094	84.9936	32.7905	48.2359
Unigene0024972	43.3776	13.3325	13.3816
Unigene0046625	65.0366	141.289	162.319
Unigene0051534	23.1817	11.7966	10.5462
Unigene0033780	28.4961	17.2228	11.7367
Unigene0068152	29.9604	71.1552	36.9189
Unigene0015653	46.406	23.6305	16.5589
Unigene0020184	46.106	12.4955	16.2234
Unigene0050003	105.563	240.898	281.652
Unigene0050160	36.5207	72.4554	76.9931
Unigene0023523	23.7504	7.48784	7.69307
Unigene0076894	23.6706	14.2177	11.097
Unigene0068020	42.0561	19.1693	15.9255
Unigene0039041	47.0758	127.46	72.3068
Unigene0035970	111.136	276.863	312.638
Unigene0029795	19.6886	6.64327	7.58699
Unigene0079077	21.4272	8.49797	6.27244
Unigene0017460	67.0026	32.4296	20.6561
Unigene0079564	27.3123	7.74396	6.58852
Unigene0079732	43.4387	15.9995	12.1582
Unigene0006861	115.089	14.2685	25.6349
Unigene0037481	21.2854	8.86537	8.26891
Unigene0026288	45.9527	21.1559	20.2498
Unigene0044627	63.2852	23.4371	23.3486
Unigene0032225	34.8573	11.7827	10.0374
Unigene0041073	35.7729	12.9551	7.12281
Unigene0068952	71.1415	28.1998	41.8389
Unigene0019756	24.2015	11.7602	10.9637
Unigene0035367	20.3532	60.7186	60.9786
Unigene0003649	156.684	49.846	43.3403
Unigene0042306	24.5341	70.6643	84.8069
Unigene0037037	23.9497	11.1795	15.9136
Unigene0010598	37.6815	16.1791	20.32
Unigene0024484	21.1411	12.8566	9.8649
Unigene0030455	47.8087	98.6391	83.237
Unigene0043460	9.08047	15.8158	25.0375
Unigene0028959	41.513	14.483	13.6247
Unigene0067290	24.6571	9.80215	5.6926
Unigene0034455	57.733	25.6729	28.2678
Unigene0013238	15.8883	46.3612	36.3403
Unigene0017945	12.8229	5.92564	7.27367
Unigene0044473	6.697	2.77031	2.46296
Unigene0029407	35.0482	15.8898	14.4986
Unigene0037542	29.7753	6.58544	7.5115
Unigene0021444	41.4431	32.1567	71.3442
Unigene0049336	35.5636	22.7143	15.2539
Unigene0007150	35.0363	91.6442	95.7231
Unigene0046260	18.5552	8.73844	5.92277
Unigene0068680	66.5025	23.4676	23.9496
Unigene0031545	17.3023	38.0555	35.4019
Unigene0046767	26.5697	10.1658	6.02375
Unigene0020023	29.1494	14.1008	13.5947
Unigene0013818	23.9162	6.23909	9.41623
Unigene0046137	55.491	31.8665	24.5287
Unigene0045165	39.0037	15.6711	11.9393
Unigene0045697	32.3613	70.5913	54.5558
Unigene0076936	30.6957	54.1136	89.7809
Unigene0067848	99.8191	35.86	30.3687
Unigene0006283	156.614	38.9777	44.2645
Unigene0035203	44.5671	17.9968	11.737
Unigene0079442	25.6428	1.02485	1.92471
Unigene0042069	21.1738	40.6624	36.1001
Unigene0017058	26.8216	35.3767	53.3358
Unigene0041048	158.487	16.1209	12.0892
Unigene0026689	19.6208	7.59734	8.79348
Unigene0036018	15.5371	32.8229	47.7811
Unigene0037291	18.6599	7.59919	5.7894
Unigene0013329	32.7424	162.364	161.279
Unigene0026478	20.3566	9.69221	9.37686
Unigene0011773	32.3249	16.5099	14.6458
Unigene0011953	90.5231	6.67586	33.3068
Unigene0050123	30.1923	58.1192	50.5422
Unigene0080133	12.7919	7.85068	5.31228
Unigene0012847	66.6364	29.7452	15.7674
Unigene0030604	21.763	59.618	43.8504
Unigene0080184	21.5413	10.006	7.56851
Unigene0030324	40.3742	14.7896	16.6662
Unigene0074031	22.6018	5.08012	4.10679
Unigene0067809	25.9914	11.9769	12.3658
Unigene0034353	21.1606	3.67244	4.54357
Unigene0034895	20.6056	6.06497	8.44854
Unigene0081504	16.6265	9.28495	7.52357
Unigene0081378	21.5008	90.0094	94.7355
Unigene0040133	43.7613	28.6225	19.0132
Unigene0014196	25.7617	15.0307	9.40382
Unigene0007037	112.323	45.7146	45.5511
Unigene0044243	21.7138	11.4339	8.26639
Unigene0081732	39.8684	84.6742	69.6353
Unigene0031866	51.8446	23.6486	22.9767
Unigene0068440	37.1151	16.0913	16.4353
Unigene0022563	65.9649	177.512	106.506
Unigene0025443	30.7257	112.583	99.0627
Unigene0075998	17.2951	4.37284	2.76399
Unigene0081551	22.353	1.47485	4.74753
Unigene0080761	25.4503	53.7045	49.2901
Unigene0025779	18.2034	5.16301	3.7359
Unigene0006452	20.226	33.1293	57.058
Unigene0041848	32.1444	139.66	257.517
Unigene0021267	39.0543	18.8295	12.6039
Unigene0020516	23.3721	116.241	171.181
Unigene0031747	21.2533	9.41619	9.43371
Unigene0031474	22.9978	9.06327	10.2772
Unigene0067881	22.3155	14.5424	8.13615
Unigene0023062	68.8683	31.5678	38.9674
Unigene0009451	14.5685	5.64332	6.91833
Unigene0079430	42.5732	85.4567	74.6805
Unigene0044070	35.7408	16.7692	15.1863
Unigene0028614	11.6491	31.8235	38.8092
Unigene0029733	27.4455	13.1506	12.3868
Unigene0034757	20.0798	10.2042	9.11525
Unigene0029890	12.6104	4.30839	2.9191
Unigene0009478	30.0027	90.7022	122.645
Unigene0049918	29.2446	69.7489	60.9052
Unigene0013739	38.6143	26.1556	17.5267
Unigene0077097	18.0542	6.75357	7.72247
Unigene0030297	208.034	88.4487	88.0648
Unigene0030647	24.9477	13.8001	11.5297
Unigene0034754	35.0584	16.13	15.6982
Unigene0020462	54.3487	13.8825	15.8214
Unigene0025055	70.5713	5.08537	9.19894
Unigene0046606	25.3812	14.3855	8.96634
Unigene0080673	50.2615	73.1197	123.009
Unigene0044294	16.4396	4.35504	4.50867
Unigene0042691	40.8335	13.7198	12.2375
Unigene0011872	21.6117	41.6679	33.3264
Unigene0003656	42.7465	24.0213	19.581
Unigene0081357	23.8827	38.1083	52.1998
Unigene0068061	29.7983	13.3643	22.5236
Unigene0015720	12.3831	4.89433	5.67157
Unigene0080539	16.5113	6.34073	5.55734
Unigene0012428	26.9794	79.8574	36.5447
Unigene0020949	12.8645	7.85906	5.77019
Unigene0022140	31.7519	16.0461	13.9186
Unigene0025417	51.0082	141.115	139.713
Unigene0029164	44.6986	23.7015	15.9535
Unigene0003291	58.0893	21.0695	22.6691
Unigene0050242	52.6921	14.1444	11.2375
Unigene0068500	34.8793	7.0812	8.14286
Unigene0044411	31.6646	15.0209	12.292
Unigene0031537	19.4568	4.8653	3.49228
Unigene0033996	88.0742	33.3673	41.0026
Unigene0042044	47.9311	36.4376	122.471
Unigene0034317	42.6844	130.189	134.15
Unigene0077900	21.282	5.64837	4.81218
Unigene0051575	27.5456	3.75008	3.88946
Unigene0031174	114.756	28.1143	26.4559
Unigene0037284	40.9276	18.4127	15.1007
Unigene0012786	163.725	62.5227	50.8371
Unigene0077523	35.3068	176.709	230.335
Unigene0076847	15.1617	34.8016	28.3753
Unigene0039769	19.5832	17.0955	35.9658
Unigene0081320	19.064	29.5985	41.9634
Unigene0013176	40.7417	43.3191	92.0505
Unigene0036461	22.646	60.2937	70.5267
Unigene0067593	39.6999	15.3219	13.1025
Unigene0045119	16.1595	6.17315	5.12407
Unigene0068873	25.5914	22.6613	71.3107
Unigene0040078	38.3893	14.7357	33.8456
Unigene0081569	23.5762	16.6267	11.3311
Unigene0076079	23.2517	36.1014	58.3632
Unigene0032652	20.4319	50.7737	41.5243
Unigene0049453	25.1725	13.3149	10.0234
Unigene0026285	27.5799	71.214	49.2258
Unigene0049912	38.3899	60.3332	83.5691
Unigene0023853	45.6126	15.6029	11.3572
Unigene0044042	34.5066	19.6028	15.4363
Unigene0034633	19.9873	6.91295	5.88414
Unigene0008947	53.1203	17.232	11.6218
Unigene0068866	39.0307	78.5412	103.069
Unigene0046624	71.8378	170.136	197.223
Unigene0044108	18.995	3.92651	2.67583
Unigene0016794	63.0013	13.0045	12.9219
Unigene0012291	50.8184	62.7863	123.654
Unigene0021776	36.4914	8.53331	7.44789
Unigene0028986	35.9184	23.3247	16.7138
Unigene0035150	28.3247	9.69087	10.0943
Unigene0003077	27.4387	12.9683	8.93251
Unigene0032733	26.6	0.772016	1.14537
Unigene0080815	40.5804	82.0579	78.8869
Unigene0044560	37.1822	24.2336	17.5055
Unigene0081185	84.9002	35.4147	31.3076
Unigene0020556	23.7286	50.4895	68.129
Unigene0037061	76.5772	40.2977	25.7465
Unigene0041925	18.5231	12.8067	8.45232
Unigene0030266	33.2669	90.555	156.212
Unigene0039795	21.0925	6.87524	8.31522
Unigene0005726	79.6797	16.2432	144.444
Unigene0068234	30.5934	62.7598	65.4408
Unigene0040258	13.2565	8.12929	5.22821
Unigene0029243	22.5748	8.18568	14.4461
Unigene0023664	35.1996	12.98	11.3509
Unigene0035259	18.5209	55.7638	50.0932
Unigene0073807	51.2563	20.502	18.6348
Unigene0076973	20.6131	10.5617	6.03946
Unigene0041451	28.8772	9.43886	7.94168
Unigene0036733	32.8333	1.02807	4.45921
Unigene0023118	22.5516	3.12607	5.34376
Unigene0028303	32.3157	10.3658	12.3167
Unigene0076370	22.9772	10.0025	7.24473
Unigene0018308	34.4537	20.9044	16.2846
Unigene0035149	49.3728	17.2163	18.7736
Unigene0028905	33.6108	10.732	9.90765
Unigene0048655	70.3459	17.6982	21.512
Unigene0025088	30.1064	6.21154	7.35123
Unigene0036362	15.4709	32.6623	40.2912
Unigene0035252	43.8607	15.6056	14.3827
Unigene0042687	44.5496	19.6934	16.1022
Unigene0068409	51.3077	151.609	108.029
Unigene0045298	17.0399	31.5638	41.3123
Unigene0030435	35.1458	415.121	356.728
Unigene0075944	17.9796	43.9773	69.7331
Unigene0042930	16.1676	6.58768	3.74971
Unigene0076800	91.1187	41.8711	47.0553
Unigene0045255	91.634	10.8153	13.5277
Unigene0036008	33.3956	11.015	11.6523
Unigene0049195	26.3213	9.28923	9.94303
Unigene0031977	20.3101	45.9909	54.4432
Unigene0032526	34.4636	16.0853	7.71678
Unigene0025708	22.2985	10.0422	10.9043
Unigene0036622	29.3865	15.3833	11.5604
Unigene0049233	41.0239	17.7749	13.4484
Unigene0075962	31.5491	5.09937	10.4224
Unigene0077894	97.2768	53.9888	46.4414
Unigene0022564	21.1461	41.5686	32.576
Unigene0079021	25.6769	55.4432	84.3044
Unigene0028435	25.8294	11.1983	13.4529
Unigene0041478	15.0714	5.79336	6.03552
Unigene0076269	20.0491	4.76043	2.85402
Unigene0013472	129.055	11.9837	22.7782
Unigene0052781	70.972	1.33828	10.6124
Unigene0048791	41.3382	5.81693	7.88871
Unigene0040638	22.9092	48.3794	63.6841
Unigene0029329	19.6758	8.01341	8.43021
Unigene0020891	19.2738	9.61139	6.0888
Unigene0051614	27.0823	8.81878	9.91652
Unigene0067762	23.8634	42.1861	56.7764
Unigene0068832	73.5983	487.183	531.233
Unigene0077495	22.9203	41.6703	44.8505
Unigene0006960	37.799	153.004	252.385
Unigene0011919	67.7298	143.292	136.155
Unigene0051639	40.4879	86.0708	54.5761
Unigene0036518	121.444	229.03	251.945
Unigene0081071	31.8353	17.2942	13.4265
Unigene0078790	14.8526	5.85216	4.71208
Unigene0068644	29.4665	13.7389	11.8835
Unigene0038944	38.4179	16.0457	9.57088
Unigene0048881	21.2463	6.65127	8.6374
Unigene0044587	25.2101	9.36942	10.3887
Unigene0049917	20.7515	10.8345	7.36463
Unigene0021662	51.8803	59.5802	28.9667
Unigene0041141	28.0148	13.4026	12.0811
Unigene0019765	21.0313	11.1455	9.94812
Unigene0041049	52.9169	4.6104	4.15781
Unigene0042962	31.5616	13.3745	8.69009
Unigene0021392	116.417	1103.91	1206.53
Unigene0067588	48.4202	101.378	103.923
Unigene0020950	37.8089	8.02325	7.87906
Unigene0067480	51.8499	15.7441	6.42436
Unigene0028587	23.131	50.8847	28.7669
Unigene0033920	17.6207	3.58737	2.10817
Unigene0049067	75.7565	13.8237	12.4283
Unigene0045548	42.5223	19.4804	20.9944
Unigene0003424	18.6168	1.73858	2.50895
Unigene0035229	31.4121	7.14193	13.7429
Unigene0024710	17.9398	10.8425	7.14429
Unigene0047351	37.6707	17.513	8.73712
Unigene0032399	20.1657	56.0819	54.1024
Unigene0011746	32.9031	238.054	264.535
Unigene0021930	26.0908	5.47962	3.36155
Unigene0019719	21.6295	72.8421	36.661
Unigene0029802	25.038	10.4856	9.40259
Unigene0009907	34.2384	101.585	163.409
Unigene0050018	32.3419	15.05	10.1867
Unigene0020919	20.4309	42.3533	47.5021
Unigene0067334	21.587	3.68946	3.83312
Unigene0024395	16.3909	22.601	42.1542
Unigene0079267	14.9985	27.4251	35.481
Unigene0081934	18.9494	2.83554	2.68078
Unigene0016321	36.505	21.2445	12.554
Unigene0040642	59.1825	201.406	268.669
Unigene0076114	27.5155	1.21544	5.57745
Unigene0067822	20.9135	4.5663	3.66314
Unigene0068282	22.4233	12.0472	7.87864
Unigene0030488	47.4956	23.5909	22.6792
Unigene0068335	39.9378	13.293	12.8073
Unigene0023662	11.1984	22.2394	20.9101
Unigene0067546	20.6152	39.3417	32.1898
Unigene0045122	17.9378	25.3688	35.3246
Unigene0035169	12.9115	33.2408	34.8622
Unigene0049757	37.6586	21.0206	15.7417
Unigene0052770	53.5991	6.22451	10.5569
Unigene0050048	39.3513	23.0807	17.7593
Unigene0021171	48.2972	17.6427	7.88463
Unigene0068861	11.5118	6.83452	3.30503
Unigene0077284	22.0028	37.8523	42.7477
Unigene0016522	51.2637	22.0246	18.9633
Unigene0018228	47.2641	20.6697	15.183
Unigene0003392	24.8936	9.57821	14.7931
Unigene0003318	33.0021	15.8144	9.8679
Unigene0035370	38.3734	16.1475	23.5941
Unigene0048642	32.5091	60.3041	70.3783
Unigene0049199	30.3292	112.345	96.4395
Unigene0077229	34.7772	15.5225	13.7821
Unigene0068408	43.6008	127.92	87.0009
Unigene0006451	43.0385	83.1441	127.657
Unigene0081681	32.0525	21.7592	13.5414
Unigene0031195	27.506	58.8783	69.4731
Unigene0049695	14.4263	59.7264	83.2922
Unigene0031933	43.7122	76.4159	95.1659
Unigene0074467	52.0016	17.4525	13.6177
Unigene0067325	59.3664	24.0651	28.5201
Unigene0081651	39.6478	20.4204	13.6142
Unigene0067870	84.6558	31.3986	25.9752
Unigene0068699	80.2267	94.6239	46.8139
Unigene0023625	24.8049	3.50667	4.85361
Unigene0032342	28.239	15.3882	8.14512
Unigene0036779	22.0135	11.5042	7.56046
Unigene0030577	23.3992	8.39502	6.07707
Unigene0031378	142.54	277.445	334.213
Unigene0024264	35.0083	10.9404	16.4246
Unigene0009086	55.0645	22.9437	15.6242
Unigene0029892	45.0663	15.5275	11.0136
Unigene0041392	23.2368	7.92405	7.51966
Unigene0016778	20.1607	14.3069	30.3301
Unigene0068924	26.3008	9.44401	12.4143
Unigene0030034	15.7272	76.1753	58.5615
Unigene0019548	36.7265	95.0718	53.9377
Unigene0037012	25.2341	106.055	196.911
Unigene0038469	15.7265	4.51521	7.95998
Unigene0042077	13.9008	6.53097	7.62394
Unigene0036463	19.8686	71.158	82.613
Unigene0036598	17.0574	7.60783	4.8327
Unigene0026442	21.7933	0.463941	6.60414
Unigene0049606	37.3836	129.274	121.219
Unigene0036885	15.4967	2.10461	3.84026
Unigene0039165	29.1862	10.5835	9.78619
Unigene0012575	15.4609	33.0825	38.7792
Unigene0019593	17.9969	9.06922	6.73366
Unigene0020337	34.9041	19.1192	16.2455
Unigene0028753	21.6203	5.12379	7.81186
Unigene0029222	23.1017	8.11909	13.3745
Unigene0005962	31.8302	100.375	172.78
Unigene0031978	18.1572	44.3752	49.9597
Unigene0005940	88.9881	18.6677	17.3754
Unigene0031251	18.5944	8.04469	6.00275
Unigene0022146	36.1265	16.6749	15.5318
Unigene0081739	16.0302	38.5684	57.3231
Unigene0031621	9.03438	5.01646	3.42581
Unigene0037758	117.597	47.7268	52.2439
Unigene0009335	31.722	62.3016	40.7996
Unigene0049294	34.1943	252.059	62.0448
Unigene0078527	51.015	26.6238	21.1313
Unigene0054832	21.7457	6.5567	6.49238
Unigene0026828	27.6626	13.0463	8.56075
Unigene0017017	26.3057	15.2942	10.9844
Unigene0078356	29.84	2.41211	4.90432
Unigene0068185	50.2867	20.4632	13.4942
Unigene0073353	16.4216	38.7398	48.6186
Unigene0032145	39.1088	17.6122	40.1461
Unigene0044628	57.1892	23.9964	21.3088
Unigene0030480	52.1383	14.7169	17.4862
Unigene0081514	13.0068	25.1236	24.1315
Unigene0045837	17.985	6.80409	4.53197
Unigene0031955	20.6266	80.0772	227.077
Unigene0044282	24.0113	11.0698	3.41848
Unigene0038799	14.2567	28.8867	28.0875
Unigene0075860	10.1137	18.8759	21.4299
Unigene0016605	59.0971	48.3668	25.9997
Unigene0028789	30.5006	16.434	14.6534
Unigene0009075	50.0166	96.4126	86.3842
Unigene0030299	13.2382	4.0436	4.07648
Unigene0034297	20.7362	37.0212	78.8475
Unigene0038771	32.4836	13.8944	12.1304
Unigene0019378	16.6413	5.21163	5.85625
Unigene0032427	15.9795	8.90145	7.27611
Unigene0006760	24.5111	47.0543	51.7073
Unigene0028414	48.0687	17.4703	15.0142
Unigene0020986	29.4922	6.63153	7.39911
Unigene0029881	48.2099	26.585	20.8103
Unigene0003557	38.479	19.1488	16.9403
Unigene0041220	26.3313	13.0942	8.8631
Unigene0029883	24.7326	12.082	10.1048
Unigene0076564	14.5081	2.26845	1.17311
Unigene0040131	13.723	7.71885	4.84462
Unigene0043810	25.6952	13.2453	10.6637
Unigene0068938	30.0202	14.1916	27.5693
Unigene0043707	18.1679	30.6916	38.6792
Unigene0005912	37.3333	170.278	203.433
Unigene0070629	24.8154	17.8341	11.4025
Unigene0081553	16.6484	7.77483	8.11663
Unigene0025328	16.5131	5.81373	24.8118
Unigene0030678	21.2139	14.6936	8.67179
Unigene0038640	15.0208	5.16432	5.24105
Unigene0075984	22.044	11.6525	10.5926
Unigene0050046	32.6055	87.6139	86.9057
Unigene0002830	32.9923	2.06996	3.56105
Unigene0040913	27.1937	11.3684	11.9144
Unigene0021621	73.157	32.8542	44.9869
Unigene0009000	40.0353	16.4789	14.714
Unigene0049090	54.5339	530.439	724.825
Unigene0003249	59.3311	34.6721	20.9362
Unigene0009415	38.5642	0.965979	105.381
Unigene0035864	12.0777	24.5549	29.9456
Unigene0024720	33.2806	10.8116	10.7544
Unigene0081522	8.62755	5.7445	2.93063
Unigene0037961	18.755	35.707	37.9785
Unigene0067820	25.0778	7.91019	6.33652
Unigene0040192	17.7349	44.4277	30.9195
Unigene0050159	8.21176	12.0975	17.1776
Unigene0030178	16.8788	7.46137	9.59126
Unigene0032335	39.1225	8.32758	12.6722
Unigene0008613	52.4325	42.5362	21.2693
Unigene0013925	13.31	0.405316	0.423592
Unigene0029057	15.0994	34.7883	57.9696
Unigene0067223	25.1003	10.8873	7.98546
Unigene0067519	21.744	8.98837	7.69742
Unigene0022406	14.6818	17.6518	31.9749
Unigene0012552	29.0396	9.12693	10.2377
Unigene0021860	76.841	32.0341	21.9129
Unigene0022368	17.5627	43.8063	34.9481
Unigene0020888	15.3662	6.41424	5.84912
Unigene0076266	23.8651	6.55458	3.98227
Unigene0010049	26.704	5.1492	6.00564
Unigene0023749	11.6113	35.5702	60.1584
Unigene0081906	23.4804	7.15557	5.14216
Unigene0012269	28.0888	13.6723	12.4037
Unigene0036087	35.249	6.12623	6.7919
Unigene0049947	63.4047	20.8783	21.4038
Unigene0023954	26.2989	12.3995	9.29922
Unigene0019608	16.8701	46.68	34.212
Unigene0041507	26.624	9.98999	6.10937
Unigene0081747	16.7658	5.65707	6.38411
Unigene0034296	23.3394	43.8139	90.645
Unigene0040652	53.4466	22.1133	18.7875
Unigene0008918	23.7181	11.0121	10.945
Unigene0068545	28.4408	58.1744	64.5323
Unigene0016316	36.9985	21.0423	16.251
Unigene0021458	74.5733	14.7344	11.5096
Unigene0049079	34.1557	36.6576	124.784
Unigene0044629	55.0485	21.4201	18.9692
Unigene0026330	16.9142	1.14047	2.20701
Unigene0077180	31.4246	10.1128	8.56008
Unigene0025624	22.406	43.3545	36.7945
Unigene0042332	20.2051	116.914	401.13
Unigene0079622	26.0655	14.0393	12.1159
Unigene0042012	109.784	71.8295	48.3215
Unigene0051587	67.1015	14.829	16.4145
Unigene0076717	70.0212	25.6884	22.7319
Unigene0038272	30.0831	17.3936	13.9149
Unigene0030928	27.4467	83.896	49.9442
Unigene0030021	19.1657	8.80934	8.51053
Unigene0076144	15.489	5.43832	5.34636
Unigene0068063	59.9695	19.4071	24.2523
Unigene0077312	47.9273	17.6759	20.4921
Unigene0017716	16.7993	9.91244	7.89311
Unigene0038574	14.8723	20.1717	32.9492
Unigene0021467	24.8012	9.16183	8.35427
Unigene0013545	48.2413	11.0797	4.03456
Unigene0024393	21.2644	51.6171	67.0998
Unigene0064946	14.0095	6.36693	4.12194
Unigene0003814	34.5401	15.0719	11.9669
Unigene0035758	30.7505	10.5702	16.1279
Unigene0023001	15.5032	73.7516	52.4154
Unigene0003771	21.8794	2.07896	3.43457
Unigene0016896	22.9893	121.107	125.916
Unigene0019682	20.9107	25.6388	57.9806
Unigene0032448	21.4604	40.9284	30.54
Unigene0032284	29.6088	19.0823	13.0506
Unigene0009232	26.1727	12.7693	11.6935
Unigene0045120	34.6502	52.7197	68.6966
Unigene0023312	33.9271	16.5536	11.3593
Unigene0081904	22.1556	13.0483	10.1021
Unigene0021826	34.4462	1.56484	22.4856
Unigene0044761	25.796	8.7205	6.97287
Unigene0036917	7.88547	21.8041	29.1383
Unigene0028754	16.2946	3.43522	5.85757
Unigene0012156	32.4953	19.7401	13.5816
Unigene0044158	11.9736	5.57245	5.31123
Unigene0078147	36.7765	6.0366	7.08998
Unigene0052787	22.689	5.89273	17.9382
Unigene0045064	17.8505	35.0525	68.9824
Unigene0051625	36.1502	11.3193	14.0251
Unigene0041437	40.3535	97.3322	86.6258
Unigene0034865	19.3207	101.342	111.974
Unigene0025373	40.8191	15.3888	12.2381
Unigene0026104	32.122	80.7983	75.5062
Unigene0075978	26.8045	33.7666	55.5326
Unigene0023195	13.9005	16.4312	30.6894
Unigene0019757	30.8596	208.23	165.757
Unigene0067214	70.3774	37.8107	24.9783
Unigene0035784	25.3645	4.95498	4.19134
Unigene0051647	19.7516	13.2811	8.04564
Unigene0029275	14.8552	34.0511	33.6894
Unigene0079781	15.427	32.8789	34.7632
Unigene0032170	12.3037	5.45046	4.25043
Unigene0024661	24.2504	79.2475	121.33
Unigene0078244	18.2354	11.0573	8.60066
Unigene0038130	17.9813	74.3951	78.0947
Unigene0031312	20.2967	55.415	35.0607
Unigene0030163	20.5623	41.6481	38.1733
Unigene0038440	21.8287	22.6788	11.2631
Unigene0035646	15.5163	79.0783	40.4357
Unigene0049083	28.2647	154.539	152.355
Unigene0038091	18.1594	2.61082	3.08203
Unigene0030764	80.8529	198.009	126.902
Unigene0080682	60.3301	29.1451	27.7721
Unigene0028711	33.0434	18.5077	11.0991
Unigene0023090	41.4851	120.538	91.8764
Unigene0081901	21.5224	13.8771	9.10264
Unigene0067639	22.5399	96.5819	77.698
Unigene0048856	32.0569	91.3984	81.7334
Unigene0067167	41.8388	93.4539	90.8484
Unigene0081136	51.9461	206.35	316.815
Unigene0032709	18.8768	42.8447	32.6356
Unigene0021361	19.9908	6.91042	7.77183
Unigene0025477	47.0079	15.5293	13.557
Unigene0012830	14.068	29.7536	23.3234
Unigene0068840	16.8232	54.3892	147.364
Unigene0036464	18.7671	70.5297	76.1009
Unigene0051483	36.2289	13.6988	11.7201
Unigene0040590	15.135	6.23498	6.831
Unigene0033798	34.1801	73.4571	88.6384
Unigene0068015	18.5458	120.636	92.8818
Unigene0077450	9.18537	14.3031	6.96388
Unigene0032146	30.1621	10.602	16.7893
Unigene0003637	14.7644	2.74427	3.28006
Unigene0036027	25.7151	3.80578	2.76193
Unigene0067941	57.4556	31.7199	18.1388
Unigene0073092	28.1042	55.1853	63.0025
Unigene0067609	34.725	16.6936	15.4893
Unigene0047606	11.7091	21.7541	22.9853
Unigene0020989	20.1964	5.03069	6.62653
Unigene0032754	31.9745	12.6931	12.3545
Unigene0025584	15.6254	26.7035	32.1993
Unigene0024268	45.4606	17.8511	14.8679
Unigene0018179	42.9218	8.35455	10.2238
Unigene0039751	55.5035	20.7323	16.3995
Unigene0076308	48.1911	8.92773	7.65155
Unigene0033990	51.7305	107.252	186.254
Unigene0025891	16.9224	47.4008	21.1045
Unigene0041404	47.3562	26.5809	15.3903
Unigene0045568	22.0976	3.43964	2.63793
Unigene0010279	31.4809	68.6474	72.3504
Unigene0024721	28.844	10.0052	9.80797
Unigene0019498	27.5761	47.9885	70.9339
Unigene0035495	12.3978	3.76651	3.27646
Unigene0031208	22.1368	8.84101	7.15853
Unigene0054121	20.2999	9.24141	7.15437
Unigene0032546	26.838	136.372	44.2272
Unigene0029406	16.2162	125.283	68.7822
Unigene0019383	20.7052	11.0662	9.39575
Unigene0036880	29.7443	4.32374	7.63355
Unigene0010672	45.3253	10.96	16.4199
Unigene0038089	28.5836	47.3741	56.1139
Unigene0035420	37.5398	86.0053	78.921
Unigene0045043	18.7182	11.0334	7.6434
Unigene0079293	10.3129	46.1464	45.379
Unigene0042476	16.1524	5.13345	5.25575
Unigene0078351	24.395	10.7268	8.62973
Unigene0050288	23.4165	9.02528	9.51886
Unigene0017056	16.7518	24.3494	35.677
Unigene0009850	78.7961	11.5629	53.9377
Unigene0035858	16.1991	6.33749	9.23907
Unigene0041658	24.0592	10.042	6.97751
[truncated: 3,866 more rows]
